# Supplementary material for: Decoding competitive endogenous RNA regulatory network in postoperative cognitive dysfunction
Source: Front Neurosci. 2022 Sep 20;16:972918. doi: 10.3389/fnins.2022.972918 (PMC9530360; doi:10.3389/fnins.2022.972918)
Supplement: Supplementary file 1 [file Table_1.XLSX]

## Sheet: Table S1
Table S1. GO and KEGG pathway analysis of host genes in hippocampus tissues of POCD mice.
ONTOLOGY	ID	Description	GeneRatio	BgRatio	pvalue	p.adjust	qvalue	geneID	Count	zscore
BP	GO:0099003	Vesicle-mediated transport in synapse	8/105	246/23210	1.63549e-05	0.0173935	0.0144573	Stxbp5l/Dennd1a/Cadps/Fgfr2/Grin3a/Ophn1/Iqsec1/Myo6	8	2.12132
BP	GO:0007626	Locomotory behavior	8/105	254/23210	2.0584e-05	0.0173935	0.0144573	Hipk2/Abl2/Ddhd2/Cacna1c/Grm5/Reln/Myo6/Adcy5	8	1.41421
BP	GO:0051966	Regulation of synaptic transmission, glutamatergic	5/105	77/23210	2.62609e-05	0.0173935	0.0144573	Cnr1/Ophn1/Iqsec2/Grm5/Reln	5	2.23607
BP	GO:0099084	postsynaptic specialization organization	4/105	41/23210	3.52061e-05	0.0174886	0.0145364	Ntrk3/Ophn1/Ntng2/Reln	4	2
BP	GO:0045666	positive regulation of neuron differentiation	10/105	461/23210	4.6474e-05	0.0184688	0.0153511	Pias2/Cnr1/Ntrk3/Cpne1/Plxnc1/Abl2/Prox1/Reln/Arsb/Zeb1	10	3.16228
BP	GO:0007264	small GTPase mediated signal transduction	10/105	485/23210	7.09277e-05	0.0234889	0.0195238	Fgd4/Dennd1a/Arhgap32/Ophn1/Abl2/Iqsec2/Dock3/Reln/Iqsec1/Dock4	10	2.52982
BP	GO:0035249	synaptic transmission, glutamatergic	5/105	105/23210	0.000116114	0.0329598	0.0273959	Cnr1/Ophn1/Iqsec2/Grm5/Reln	5	2.23607
BP	GO:0051056	regulation of small GTPase mediated signal transduction	7/105	259/23210	0.000178439	0.0443198	0.0368383	Fgd4/Dennd1a/Ophn1/Abl2/Iqsec2/Reln/Iqsec1	7	2.64575
BP	GO:0050808	synapse organization	9/105	451/23210	0.000211063	0.046598	0.0387319	Ntrk3/Fgfr2/Ophn1/Abl2/Ntng2/Grm5/Reln/Sparcl1/Myo6	9	2.33333
BP	GO:0048596	embryonic camera-type eye morphogenesis	3/105	28/23210	0.000271435	0.049031	0.0407542	Hipk2/Prox1/Zeb1	3	1.73205
BP	GO:0098698	postsynaptic specialization assembly	3/105	28/23210	0.000271435	0.049031	0.0407542	Ntrk3/Ntng2/Reln	3	1.73205
BP	GO:0070306	lens fiber cell differentiation	3/105	30/23210	0.00033419	0.0503703	0.0418674	Ntrk3/Fgfr2/Prox1	3	1.73205
BP	GO:0098884	postsynaptic neurotransmitter receptor internalization	3/105	31/23210	0.000368783	0.0503703	0.0418674	Ophn1/Iqsec1/Myo6	3	0.57735
BP	GO:0140239	postsynaptic endocytosis	3/105	31/23210	0.000368783	0.0503703	0.0418674	Ophn1/Iqsec1/Myo6	3	0.57735
BP	GO:0016358	dendrite development	7/105	294/23210	0.000384785	0.0503703	0.0418674	Pias2/Csmd3/Grin3a/Abl2/Rbfox2/Reln/Myo6	7	1.88982
BP	GO:0048048	embryonic eye morphogenesis	3/105	32/23210	0.000405598	0.0503703	0.0418674	Hipk2/Prox1/Zeb1	3	1.73205
BP	GO:0099068	postsynapse assembly	3/105	34/23210	0.000486132	0.0561114	0.0466394	Ntrk3/Ntng2/Reln	3	1.73205
BP	GO:0097106	postsynaptic density organization	3/105	35/23210	0.000529965	0.0561114	0.0466394	Ntrk3/Ophn1/Reln	3	1.73205
BP	GO:0099504	synaptic vesicle cycle	6/105	223/23210	0.000536546	0.0561114	0.0466394	Stxbp5l/Dennd1a/Cadps/Grin3a/Ophn1/Myo6	6	1.63299
BP	GO:0046578	regulation of Ras protein signal transduction	6/105	228/23210	0.000602786	0.0564525	0.0469229	Fgd4/Dennd1a/Ophn1/Abl2/Iqsec2/Iqsec1	6	2.44949
BP	GO:0002088	lens development in camera-type eye	4/105	85/23210	0.000604379	0.0564525	0.0469229	Ntrk3/Fgfr2/Hipk2/Prox1	4	2
BP	GO:0086065	cell communication involved in cardiac conduction	3/105	37/23210	0.00062504	0.0564525	0.0469229	Cacna2d1/Slc8a1/Cacna1c	3	1.73205
BP	GO:0099590	neurotransmitter receptor internalization	3/105	38/23210	0.000676392	0.0584344	0.0485702	Ophn1/Iqsec1/Myo6	3	0.57735
BP	GO:0031076	embryonic camera-type eye development	3/105	39/23210	0.000730359	0.0604676	0.0502602	Hipk2/Prox1/Zeb1	3	1.73205
BP	GO:0099541	trans-synaptic signaling by lipid	2/105	10/23210	0.000890883	0.0650414	0.0540619	Cnr1/Grm5	2	1.41421
BP	GO:0099542	trans-synaptic signaling by endocannabinoid	2/105	10/23210	0.000890883	0.0650414	0.0540619	Cnr1/Grm5	2	1.41421
BP	GO:0030902	hindbrain development	5/105	164/23210	0.000905883	0.0650414	0.0540619	Socs7/Ophn1/Abl2/Rbfox2/Prox1	5	2.23607
BP	GO:0099072	regulation of postsynaptic membrane neurotransmitter receptor levels	4/105	96/23210	0.000954614	0.0650414	0.0540619	Ophn1/Iqsec2/Iqsec1/Myo6	4	1
BP	GO:0001890	placenta development	5/105	170/23210	0.00106362	0.0650414	0.0540619	Fgfr2/Zfat/Vash1/Slc8a1/Pbrm1	5	1.34164
BP	GO:0021684	cerebellar granular layer formation	2/105	11/23210	0.00108564	0.0650414	0.0540619	Ophn1/Prox1	2	1.41421
BP	GO:0021707	cerebellar granule cell differentiation	2/105	11/23210	0.00108564	0.0650414	0.0540619	Ophn1/Prox1	2	1.41421
BP	GO:1902514	regulation of calcium ion transmembrane transport via high voltage-gated calcium channel	2/105	11/23210	0.00108564	0.0650414	0.0540619	Cacna2d1/Cacna1c	2	1.41421
BP	GO:0007612	learning	5/105	171/23210	0.00109177	0.0650414	0.0540619	Abl2/Ddhd2/Cacna1c/Grm5/Reln	5	2.23607
BP	GO:0007628	adult walking behavior	3/105	46/23210	0.00118562	0.0650414	0.0540619	Hipk2/Abl2/Cacna1c	3	1.73205
BP	GO:0017156	calcium ion regulated exocytosis	5/105	175/23210	0.00120993	0.0650414	0.0540619	Stxbp5l/Cadps/Grin3a/Cacna1c/Myo6	5	1.34164
BP	GO:0048489	synaptic vesicle transport	5/105	176/23210	0.00124089	0.0650414	0.0540619	Stxbp5l/Cadps/Fgfr2/Grin3a/Myo6	5	1.34164
BP	GO:0097480	establishment of synaptic vesicle localization	5/105	176/23210	0.00124089	0.0650414	0.0540619	Stxbp5l/Cadps/Fgfr2/Grin3a/Myo6	5	1.34164
BP	GO:0061577	calcium ion transmembrane transport via high voltage-gated calcium channel	2/105	12/23210	0.00129893	0.0650414	0.0540619	Cacna2d1/Cacna1c	2	1.41421
BP	GO:0010976	positive regulation of neuron projection development	7/105	362/23210	0.00130414	0.0650414	0.0540619	Pias2/Cnr1/Ntrk3/Plxnc1/Abl2/Reln/Arsb	7	2.64575
BP	GO:0008306	associative learning	4/105	105/23210	0.00133169	0.0650414	0.0540619	Abl2/Ddhd2/Cacna1c/Reln	4	2
BP	GO:0090659	walking behavior	3/105	48/23210	0.00134207	0.0650414	0.0540619	Hipk2/Abl2/Cacna1c	3	1.73205
BP	GO:0006303	double-strand break repair via nonhomologous end joining	3/105	50/23210	0.00151093	0.0668053	0.0555281	Kdm4d/Trp53bp1/Xrcc4	3	1.73205
BP	GO:0021683	cerebellar granular layer morphogenesis	2/105	13/23210	0.00153057	0.0668053	0.0555281	Ophn1/Prox1	2	1.41421
BP	GO:0033169	histone H3-K9 demethylation	2/105	13/23210	0.00153057	0.0668053	0.0555281	Kdm4d/Kdm3a	2	1.41421
BP	GO:0051573	negative regulation of histone H3-K9 methylation	2/105	13/23210	0.00153057	0.0668053	0.0555281	Kdm4d/Kdm3a	2	1.41421
BP	GO:0051668	localization within membrane	5/105	185/23210	0.00154658	0.0668053	0.0555281	Ophn1/Iqsec2/Reln/Iqsec1/Myo6	5	1.34164
BP	GO:0097479	synaptic vesicle localization	5/105	187/23210	0.00162141	0.067736	0.0563017	Stxbp5l/Cadps/Fgfr2/Grin3a/Myo6	5	1.34164
BP	GO:0001892	embryonic placenta development	4/105	112/23210	0.00168899	0.067736	0.0563017	Fgfr2/Zfat/Vash1/Slc8a1	4	2
BP	GO:0021587	cerebellum morphogenesis	3/105	52/23210	0.00169253	0.067736	0.0563017	Ophn1/Abl2/Prox1	3	1.73205
BP	GO:0021932	hindbrain radial glia guided cell migration	2/105	14/23210	0.00178041	0.067736	0.0563017	Socs7/Rbfox2	2	1.41421
BP	GO:0098719	sodium ion import across plasma membrane	2/105	14/23210	0.00178041	0.067736	0.0563017	Slc9a9/Slc8a1	2	1.41421
BP	GO:0099550	trans-synaptic signaling, modulating synaptic transmission	2/105	14/23210	0.00178041	0.067736	0.0563017	Cnr1/Grm5	2	1.41421
BP	GO:0048568	embryonic organ development	8/105	493/23210	0.00180675	0.067736	0.0563017	Fgfr2/Hipk2/Zfat/Vash1/Slc8a1/Prox1/Zeb1/Myo6	8	2.12132
BP	GO:0099173	postsynapse organization	5/105	194/23210	0.00190441	0.0700751	0.0582459	Ntrk3/Ophn1/Abl2/Ntng2/Reln	5	2.23607
BP	GO:0021819	layer formation in cerebral cortex	2/105	15/23210	0.00204826	0.0713478	0.0593037	Socs7/Reln	2	1.41421
BP	GO:0070307	lens fiber cell development	2/105	15/23210	0.00204826	0.0713478	0.0593037	Fgfr2/Prox1	2	1.41421
BP	GO:0021575	hindbrain morphogenesis	3/105	56/23210	0.00209536	0.0713478	0.0593037	Ophn1/Abl2/Prox1	3	1.73205
BP	GO:0007611	learning or memory	6/105	292/23210	0.00214093	0.0713478	0.0593037	Cnr1/Abl2/Ddhd2/Cacna1c/Grm5/Reln	6	2.44949
BP	GO:0001654	eye development	7/105	397/23210	0.00220039	0.0713478	0.0593037	Ntrk3/Fgfr2/Hipk2/Alms1/Cacna1c/Prox1/Zeb1	7	2.64575
BP	GO:0000726	non-recombinational repair	3/105	57/23210	0.00220455	0.0713478	0.0593037	Kdm4d/Trp53bp1/Xrcc4	3	1.73205
BP	GO:0043087	regulation of GTPase activity	6/105	295/23210	0.002253	0.0713478	0.0593037	Dennd1a/Tbc1d12/Ntrk3/Plxnc1/Rab3gap2/Iqsec1	6	2.44949
BP	GO:0150063	visual system development	7/105	400/23210	0.00229506	0.0713478	0.0593037	Ntrk3/Fgfr2/Hipk2/Alms1/Cacna1c/Prox1/Zeb1	7	2.64575
BP	GO:0061337	cardiac conduction	3/105	58/23210	0.00231721	0.0713478	0.0593037	Cacna2d1/Slc8a1/Cacna1c	3	1.73205
BP	GO:0098900	regulation of action potential	3/105	58/23210	0.00231721	0.0713478	0.0593037	Cacna2d1/Cnr1/Cacna1c	3	1.73205
BP	GO:0060979	vasculogenesis involved in coronary vascular morphogenesis	2/105	16/23210	0.00233397	0.0713478	0.0593037	Fgfr2/Pbrm1	2	0
BP	GO:0048880	sensory system development	7/105	403/23210	0.00239285	0.0720393	0.0598785	Ntrk3/Fgfr2/Hipk2/Alms1/Cacna1c/Prox1/Zeb1	7	2.64575
BP	GO:1902115	regulation of organelle assembly	5/105	206/23210	0.00247137	0.07277	0.0604859	Odf2/Ntrk3/Alms1/Rab3gap2/Prox1	5	2.23607
BP	GO:0090596	sensory organ morphogenesis	6/105	301/23210	0.00249037	0.07277	0.0604859	Fgfr2/Hipk2/Alms1/Prox1/Zeb1/Myo6	6	1.63299
BP	GO:0021681	cerebellar granular layer development	2/105	17/23210	0.00263738	0.0748639	0.0622263	Ophn1/Prox1	2	1.41421
BP	GO:0086012	membrane depolarization during cardiac muscle cell action potential	2/105	17/23210	0.00263738	0.0748639	0.0622263	Cacna2d1/Cacna1c	2	1.41421
BP	GO:0048839	inner ear development	5/105	211/23210	0.00274049	0.0766952	0.0637484	Fgfr2/Alms1/Prox1/Zeb1/Myo6	5	1.34164
BP	GO:0007265	Ras protein signal transduction	7/105	414/23210	0.00277922	0.0766989	0.0637515	Fgd4/Dennd1a/Arhgap32/Ophn1/Abl2/Iqsec2/Iqsec1	7	2.64575
BP	GO:0021542	dentate gyrus development	2/105	18/23210	0.00295832	0.080523	0.0669301	Prox1/Reln	2	1.41421
BP	GO:0001508	action potential	4/105	132/23210	0.00306739	0.0823636	0.06846	Cacna2d1/Cnr1/Ntrk3/Cacna1c	4	2
BP	GO:0021535	cell migration in hindbrain	2/105	19/23210	0.00329663	0.0850701	0.0707096	Socs7/Rbfox2	2	1.41421
BP	GO:0032011	ARF protein signal transduction	2/105	19/23210	0.00329663	0.0850701	0.0707096	Iqsec2/Iqsec1	2	1.41421
BP	GO:0032012	regulation of ARF protein signal transduction	2/105	19/23210	0.00329663	0.0850701	0.0707096	Iqsec2/Iqsec1	2	1.41421
BP	GO:0017158	regulation of calcium ion-dependent exocytosis	4/105	136/23210	0.00341392	0.0858667	0.0713717	Stxbp5l/Cadps/Grin3a/Myo6	4	1
BP	GO:0050905	neuromuscular process	4/105	136/23210	0.00341392	0.0858667	0.0713717	Grin3a/Abl2/Rbfox2/Adcy5	4	1
BP	GO:0042063	gliogenesis	6/105	323/23210	0.00352449	0.087216	0.0724932	Ntrk3/Socs7/Abl2/Ptpra/Reln/Tenm4	6	2.44949
BP	GO:0016079	synaptic vesicle exocytosis	4/105	138/23210	0.00359679	0.087216	0.0724932	Stxbp5l/Cadps/Grin3a/Myo6	4	1
BP	GO:0010632	regulation of epithelial cell migration	5/105	225/23210	0.00360669	0.087216	0.0724932	Ptprg/Vash1/Prox1/Arsb/Iqsec1	5	2.23607
BP	GO:0001946	lymphangiogenesis	2/105	20/23210	0.00365215	0.087216	0.0724932	Vash1/Prox1	2	1.41421
BP	GO:0050890	cognition	6/105	326/23210	0.00368704	0.087216	0.0724932	Cnr1/Abl2/Ddhd2/Cacna1c/Grm5/Reln	6	2.44949
BP	GO:0008542	visual learning	3/105	69/23210	0.00379591	0.0877031	0.0728981	Abl2/Ddhd2/Cacna1c	3	1.73205
BP	GO:0050885	neuromuscular process controlling balance	3/105	69/23210	0.00379591	0.0877031	0.0728981	Abl2/Rbfox2/Adcy5	3	0.57735
BP	GO:0035637	multicellular organismal signaling	4/105	141/23210	0.0038834	0.0886934	0.0737212	Cacna2d1/Ntrk3/Slc8a1/Cacna1c	4	2
BP	GO:0022029	telencephalon cell migration	3/105	70/23210	0.00395297	0.0888567	0.073857	Slit1/Socs7/Reln	3	1.73205
BP	GO:0036303	lymph vessel morphogenesis	2/105	21/23210	0.00402471	0.0888567	0.073857	Vash1/Prox1	2	1.41421
BP	GO:0097107	postsynaptic density assembly	2/105	21/23210	0.00402471	0.0888567	0.073857	Ntrk3/Reln	2	1.41421
BP	GO:1903051	negative regulation of proteolysis involved in cellular protein catabolic process	3/105	71/23210	0.00411393	0.0898284	0.0746647	Ubac2/Hipk2/Ophn1	3	1.73205
BP	GO:0002065	columnar/cuboidal epithelial cell differentiation	4/105	144/23210	0.00418512	0.0903895	0.0751311	Fgfr2/Abl2/Prox1/Myo6	4	1
BP	GO:0007632	visual behavior	3/105	72/23210	0.00427883	0.0914198	0.0759874	Abl2/Ddhd2/Cacna1c	3	1.73205
BP	GO:0021885	forebrain cell migration	3/105	73/23210	0.0044477	0.0930271	0.0773234	Slit1/Socs7/Reln	3	1.73205
BP	GO:0051145	smooth muscle cell differentiation	3/105	73/23210	0.0044477	0.0930271	0.0773234	Fgfr2/Zeb1/Pbrm1	3	0.57735
BP	GO:0010001	glial cell differentiation	5/105	239/23210	0.00465413	0.0963309	0.0800695	Ntrk3/Abl2/Ptpra/Reln/Tenm4	5	2.23607
BP	GO:0099149	regulation of postsynaptic neurotransmitter receptor internalization	2/105	23/23210	0.00482036	0.0987428	0.0820743	Ophn1/Iqsec1	2	1.41421
BP	GO:0043583	ear development	5/105	242/23210	0.00490402	0.0994316	0.0826467	Fgfr2/Alms1/Prox1/Zeb1/Myo6	5	1.34164
CC	GO:0099240	Intrinsic component of synaptic membrane	9/106	244/23436	1.69354e-06	0.000413224	0.000344056	Cacna2d1/Cnr1/Ntrk3/Grin3a/Ntng2/Ptpra/Slc8a1/Cacna1c/Grm5	9	3
CC	GO:0098685	Schaffer collateral - CA1 synapse	6/106	113/23436	1.26724e-05	0.00154603	0.00128725	Iqsec2/Ntng2/Ptpra/Grm5/Iqsec1/Myo6	6	1.63299
CC	GO:0099699	Integral component of synaptic membrane	7/106	226/23436	7.66848e-05	0.00623703	0.00519304	Cnr1/Ntrk3/Grin3a/Ptpra/Slc8a1/Cacna1c/Grm5	7	2.64575
CC	GO:0098936	intrinsic component of postsynaptic membrane	6/106	178/23436	0.000160586	0.00979572	0.00815605	Cacna2d1/Ntrk3/Grin3a/Slc8a1/Cacna1c/Grm5	6	2.44949
CC	GO:0045211	postsynaptic membrane	8/106	370/23436	0.000281238	0.0137244	0.0114271	Arhgap32/Cacna2d1/Ntrk3/Grin3a/Iqsec2/Slc8a1/Cacna1c/Grm5	8	2.82843
CC	GO:0099055	integral component of postsynaptic membrane	5/106	169/23436	0.00103573	0.0352038	0.0293112	Ntrk3/Grin3a/Slc8a1/Cacna1c/Grm5	5	2.23607
CC	GO:1990454	L-type voltage-gated calcium channel complex	2/106	11/23436	0.00108528	0.0352038	0.0293112	Cacna2d1/Cacna1c	2	1.41421
CC	GO:0098992	neuronal dense core vesicle	2/106	12/23436	0.0012985	0.0352038	0.0293112	Stxbp5l/Cadps	2	1.41421
CC	GO:0099026	anchored component of presynaptic membrane	2/106	12/23436	0.0012985	0.0352038	0.0293112	Cacna2d1/Ntng2	2	1.41421
CC	GO:0014069	postsynaptic density	7/106	390/23436	0.00199111	0.0461105	0.0383923	Arhgap32/Grin3a/Iqsec2/Cacna1c/Grm5/Iqsec1/Myo6	7	1.88982
CC	GO:0032279	asymmetric synapse	7/106	393/23436	0.00207875	0.0461105	0.0383923	Arhgap32/Grin3a/Iqsec2/Cacna1c/Grm5/Iqsec1/Myo6	7	1.88982
CC	GO:0098889	intrinsic component of presynaptic membrane	4/106	128/23436	0.00274473	0.0515422	0.0429148	Cacna2d1/Cnr1/Ntng2/Cacna1c	4	2
CC	GO:0098984	neuron to neuron synapse	7/106	418/23436	0.00293074	0.0515422	0.0429148	Arhgap32/Grin3a/Iqsec2/Cacna1c/Grm5/Iqsec1/Myo6	7	1.88982
CC	GO:0099144	anchored component of synaptic membrane	2/106	18/23436	0.00295734	0.0515422	0.0429148	Cacna2d1/Ntng2	2	1.41421
CC	GO:0099572	postsynaptic specialization	7/106	429/23436	0.00338104	0.0532544	0.0443403	Arhgap32/Grin3a/Iqsec2/Cacna1c/Grm5/Iqsec1/Myo6	7	1.88982
CC	GO:0043198	dendritic shaft	3/106	67/23436	0.00349209	0.0532544	0.0443403	Slc8a1/Cacna1c/Grm5	3	1.73205
CC	GO:0030315	T-tubule	3/106	70/23436	0.00395149	0.0567155	0.0472222	Cacna2d1/Slc8a1/Cacna1c	3	1.73205
CC	GO:0097470	ribbon synapse	2/106	23/23436	0.00481877	0.0653211	0.0543872	Iqsec2/Myo6	2	0
CC	GO:0042383	sarcolemma	4/106	163/23436	0.00646732	0.083054	0.0691519	Cacna2d1/Slc8a1/Cacna1c/Adcy5	4	1
CC	GO:0031045	dense core granule	2/106	28/23436	0.00709453	0.0865533	0.0720655	Stxbp5l/Cadps	2	1.41421
CC	GO:0048786	presynaptic active zone	3/106	92/23436	0.00843922	0.0917745	0.0764128	Cacna2d1/Iqsec2/Ntng2	3	1.73205
CC	GO:0098945	intrinsic component of presynaptic active zone membrane	2/106	31/23436	0.00865088	0.0917745	0.0764128	Cacna2d1/Ntng2	2	1.41421
CC	GO:0099092	postsynaptic density, intracellular component	2/106	31/23436	0.00865088	0.0917745	0.0764128	Iqsec2/Iqsec1	2	1.41421
CC	GO:0098839	postsynaptic density membrane	3/106	95/23436	0.00921167	0.093652	0.077976	Grin3a/Iqsec2/Grm5	3	1.73205
CC	GO:0000775	chromosome, centromeric region	4/106	190/23436	0.0109457	0.0959077	0.0798542	Kdm4d/Trp53bp1/Ncapd2/Pbrm1	4	0
CC	GO:0043197	dendritic spine	4/106	193/23436	0.0115407	0.0959077	0.0798542	Ophn1/Abl2/Slc8a1/Grm5	4	2
CC	GO:0098687	chromosomal region	5/106	299/23436	0.0116399	0.0959077	0.0798542	Kdm4d/Trp53bp1/Xrcc4/Ncapd2/Pbrm1	5	0.447214
CC	GO:0031941	filamentous actin	2/106	37/23436	0.0121743	0.0959077	0.0798542	Specc1l/Myo6	2	0
CC	GO:0099091	postsynaptic specialization, intracellular component	2/106	37/23436	0.0121743	0.0959077	0.0798542	Iqsec2/Iqsec1	2	1.41421
CC	GO:1990391	DNA repair complex	2/106	37/23436	0.0121743	0.0959077	0.0798542	Trp53bp1/Xrcc4	2	1.41421
CC	GO:0042734	presynaptic membrane	4/106	198/23436	0.0125781	0.0959077	0.0798542	Cacna2d1/Cnr1/Ntng2/Cacna1c	4	2
CC	GO:0044309	neuron spine	4/106	198/23436	0.0125781	0.0959077	0.0798542	Ophn1/Abl2/Slc8a1/Grm5	4	2
MF	GO:0005085	Guanyl-nucleotide exchange factor activity	7/106	197/22710	3.9218e-05	0.00631183	0.00505987	Fgd4/Dennd1a/Rab3gap2/Iqsec2/Dock3/Iqsec1/Dock4	7	1.88982
MF	GO:0015085	Calcium ion transmembrane transporter activity	6/106	137/22710	4.49241e-05	0.00631183	0.00505987	Cacna2d1/Cnr1/Grin3a/Slc24a4/Slc8a1/Cacna1c	6	2.44949
MF	GO:0015491	Cation:cation antiporter activity	3/106	24/22710	0.000186262	0.0174466	0.013986	Slc9a9/Slc24a4/Slc8a1	3	1.73205
MF	GO:0005262	calcium channel activity	5/106	120/22710	0.000250857	0.0176227	0.0141272	Cacna2d1/Cnr1/Grin3a/Slc24a4/Cacna1c	5	2.23607
MF	GO:0015298	solute:cation antiporter activity	3/106	29/22710	0.00033061	0.0185803	0.0148949	Slc9a9/Slc24a4/Slc8a1	3	1.73205
MF	GO:0015297	antiporter activity	4/106	76/22710	0.000444347	0.0208102	0.0166825	Slc35e2/Slc9a9/Slc24a4/Slc8a1	4	2
MF	GO:0005096	GTPase activator activity	6/106	238/22710	0.000886622	0.0332888	0.0266859	Stxbp5l/Arhgap32/Tbc1d12/Rab3gap2/Ophn1/Dock4	6	1.63299
MF	GO:0015368	calcium:cation antiporter activity	2/106	10/22710	0.000947723	0.0332888	0.0266859	Slc24a4/Slc8a1	2	1.41421
MF	GO:0017137	Rab GTPase binding	5/106	165/22710	0.00106955	0.0333936	0.0267699	Stxbp5l/Dennd1a/Odf2/Tbc1d12/Rab3gap2	5	2.23607
MF	GO:0030695	GTPase regulator activity	6/106	256/22710	0.00128959	0.0352922	0.0282919	Stxbp5l/Arhgap32/Tbc1d12/Rab3gap2/Ophn1/Dock4	6	1.63299
MF	GO:0032454	histone demethylase activity (H3-K9 specific)	2/106	12/22710	0.00138154	0.0352922	0.0282919	Kdm4d/Kdm3a	2	1.41421
MF	GO:0005245	voltage-gated calcium channel activity	3/106	50/22710	0.00165175	0.0386784	0.0310065	Cacna2d1/Cnr1/Cacna1c	3	1.73205
MF	GO:0099516	ion antiporter activity	3/106	52/22710	0.0018499	0.0399863	0.0320549	Slc9a9/Slc24a4/Slc8a1	3	1.73205
MF	GO:0022821	potassium ion antiporter activity	2/106	15/22710	0.00217792	0.0437139	0.0350432	Slc9a9/Slc24a4	2	1.41421
MF	GO:0060589	nucleoside-triphosphatase regulator activity	6/106	295/22710	0.00263124	0.0480138	0.0384902	Stxbp5l/Arhgap32/Tbc1d12/Rab3gap2/Ophn1/Dock4	6	1.63299
MF	GO:0005086	ARF guanyl-nucleotide exchange factor activity	2/106	17/22710	0.0028038	0.0480138	0.0384902	Iqsec2/Iqsec1	2	1.41421
MF	GO:0017016	Ras GTPase binding	7/106	409/22710	0.00308916	0.0480138	0.0384902	Stxbp5l/Fgd4/Dennd1a/Odf2/Tbc1d12/Rab3gap2/Dock4	7	1.88982
MF	GO:0017124	SH3 domain binding	4/106	129/22710	0.00315777	0.0480138	0.0384902	Dennd1a/Dock3/Khdrbs3/Dock4	4	1
MF	GO:0004713	protein tyrosine kinase activity	4/106	130/22710	0.00324649	0.0480138	0.0384902	Ntrk3/Fgfr2/Hipk2/Abl2	4	2
MF	GO:0005261	cation channel activity	6/106	312/22710	0.00346638	0.0487026	0.0390423	Unc80/Cacna2d1/Cnr1/Grin3a/Slc24a4/Cacna1c	6	2.44949
MF	GO:0031267	small GTPase binding	7/106	424/22710	0.00376331	0.0493159	0.039534	Stxbp5l/Fgd4/Dennd1a/Odf2/Tbc1d12/Rab3gap2/Dock4	7	1.88982
MF	GO:0046873	metal ion transmembrane transporter activity	7/106	426/22710	0.00386103	0.0493159	0.039534	Cacna2d1/Cnr1/Grin3a/Slc9a9/Slc24a4/Slc8a1/Cacna1c	7	2.64575
MF	GO:0022843	voltage-gated cation channel activity	4/106	143/22710	0.00455872	0.0556957	0.0446484	Cacna2d1/Cnr1/Grin3a/Cacna1c	4	2
MF	GO:0015291	secondary active transmembrane transporter activity	5/106	233/22710	0.00476821	0.0558278	0.0447542	Slc35e2/Slc9a9/Slc33a1/Slc24a4/Slc8a1	5	2.23607
MF	GO:0008047	enzyme activator activity	7/106	452/22710	0.00531514	0.0579726	0.0464736	Stxbp5l/Arhgap32/Tbc1d12/Rab3gap2/Ophn1/Ccnt2/Dock4	7	1.88982
MF	GO:0035257	nuclear hormone receptor binding	4/106	150/22710	0.00539481	0.0579726	0.0464736	Pias2/Uba3/Kdm3a/Prox1	4	2
MF	GO:0016922	nuclear receptor binding	2/106	24/22710	0.00557032	0.0579726	0.0464736	Uba3/Prox1	2	1.41421
MF	GO:0032452	histone demethylase activity	2/106	26/22710	0.00651958	0.0654286	0.0524508	Kdm4d/Kdm3a	2	1.41421
MF	GO:0008066	glutamate receptor activity	2/106	28/22710	0.00753694	0.0719103	0.0576468	Grin3a/Grm5	2	1.41421
MF	GO:0019903	protein phosphatase binding	4/106	166/22710	0.00767726	0.0719103	0.0576468	Ppp6r3/Anapc4/Grin3a/Cacna1c	4	2
MF	GO:0050681	androgen receptor binding	2/106	30/22710	0.00862107	0.0781459	0.0626455	Pias2/Kdm3a	2	1.41421
MF	GO:0051427	hormone receptor binding	4/106	178/22710	0.00975349	0.0856478	0.0686594	Pias2/Uba3/Kdm3a/Prox1	4	2
MF	GO:0019787	ubiquitin-like protein transferase activity	6/106	401/22710	0.0113515	0.0945086	0.0757626	Pias2/Anapc4/Cnot4/Fbxl5/Ltn1/Arel1	6	2.44949
MF	GO:0005216	ion channel activity	6/106	402/22710	0.011481	0.0945086	0.0757626	Unc80/Cacna2d1/Cnr1/Grin3a/Slc24a4/Cacna1c	6	2.44949
MF	GO:0005244	voltage-gated ion channel activity	4/106	192/22710	0.0126002	0.0945086	0.0757626	Cacna2d1/Cnr1/Grin3a/Cacna1c	4	2
MF	GO:0022832	voltage-gated channel activity	4/106	192/22710	0.0126002	0.0945086	0.0757626	Cacna2d1/Cnr1/Grin3a/Cacna1c	4	2
MF	GO:0017112	Rab guanyl-nucleotide exchange factor activity	2/106	37/22710	0.0129227	0.0945086	0.0757626	Dennd1a/Rab3gap2	2	1.41421
MF	GO:0051393	alpha-actinin binding	2/106	37/22710	0.0129227	0.0945086	0.0757626	Alms1/Cacna1c	2	1.41421
MF	GO:0022838	substrate-specific channel activity	6/106	414/22710	0.0131168	0.0945086	0.0757626	Unc80/Cacna2d1/Cnr1/Grin3a/Slc24a4/Cacna1c	6	2.44949
MF	GO:0051721	protein phosphatase 2A binding	2/106	38/22710	0.0135995	0.0948855	0.0760648	Grin3a/Cacna1c	2	1.41421
MF	GO:0005543	phospholipid binding	6/106	419/22710	0.0138445	0.0948855	0.0760648	Dennd1a/Arhgap32/Cadps/Zfyve9/Cpne1/Ophn1	6	2.44949
KEGG	mmu04723	Retrograde endocannabinoid signaling	5/43	148/8910	0.000684131	0.0622691	0.0556318	Cnr1/Ndufa9/Cacna1c/Grm5/Adcy5	5	1.34164
KEGG	mmu05414	Dilated cardiomyopathy	4/43	94/8910	0.00104654	0.0622691	0.0556318	Cacna2d1/Slc8a1/Cacna1c/Adcy5	4	1
KEGG	mmu04724	Glutamatergic synapse	4/43	113/8910	0.00206798	0.0820297	0.0732861	Grin3a/Cacna1c/Grm5/Adcy5	4	1

## Sheet: Table S2
Table S2. Predicted miRNA of the three DEcircRNAs and DEmiRNAs of GSE95070.
Only Predicted miRNA	Only GSE95070	Predicted miRNA AND GSE95070
mmu-let-7i-5p	mmu-miR-592-3p	mmu-miR-188-3p
mmu-let-7i-3p	mmu-miR-3473g	mmu-miR-709
mmu-miR-23b-5p	mmu-miR-3070b-3p	mmu-miR-490-5p
mmu-miR-29b-3p	mmu-miR-190a-3p	mmu-miR-1195
mmu-miR-30b-3p	mmu-miR-292-5p	mmu-miR-133c
mmu-miR-99b-3p	mmu-miR-183-3p	mmu-miR-6912-5p
mmu-miR-125a-5p	mmu-miR-302c-3p	mmu-miR-6928-5p
mmu-miR-125a-3p	mmu-miR-6949-5p	mmu-miR-6953-3p
mmu-miR-125b-5p	mmu-miR-1957b	mmu-miR-6982-3p
mmu-miR-128-1-5p	mmu-miR-7092	mmu-miR-7001-5p
mmu-miR-128-3p	mmu-miR-136-3p	mmu-miR-7226-5p
mmu-miR-130a-5p	mmu-miR-6949	mmu-miR-7664-3p
mmu-miR-133a-5p	mmu-miR-7648
mmu-miR-133a-3p	mmu-miR-291b
mmu-miR-134-5p	mmu-miR-743a
mmu-miR-135a-1-3p	mmu-miR-483-5p
mmu-miR-137-5p	mmu-miR-5619-3p
mmu-miR-138-5p	mmu-miR-7036b
mmu-miR-141-5p	mmu-miR-7119-3p
mmu-miR-145a-5p	mmu-miR-7225
mmu-miR-149-5p	mmu-miR-6988
mmu-miR-149-3p
mmu-miR-150-5p
mmu-miR-150-3p
mmu-miR-152-5p
mmu-miR-129-5p
mmu-miR-184-5p
mmu-miR-185-3p
mmu-miR-187-5p
mmu-miR-187-3p
mmu-miR-188-5p
mmu-miR-24-3p
mmu-miR-191-3p
mmu-miR-193a-5p
mmu-miR-194-1-3p
mmu-miR-200b-5p
mmu-miR-204-5p
mmu-miR-204-3p
mmu-miR-205-5p
mmu-miR-207
mmu-miR-143-5p
mmu-miR-293-3p
mmu-miR-296-5p
mmu-miR-296-3p
mmu-miR-297a-5p
mmu-miR-298-5p
mmu-miR-298-3p
mmu-miR-34c-5p
mmu-miR-106a-3p
mmu-miR-106b-3p
mmu-miR-130b-5p
mmu-miR-208a-5p
mmu-let-7a-2-3p
mmu-let-7b-5p
mmu-let-7e-5p
mmu-miR-15a-3p
mmu-miR-18a-3p
mmu-miR-21a-3p
mmu-miR-23a-5p
mmu-miR-26b-3p
mmu-miR-27a-5p
mmu-miR-31-5p
mmu-miR-92a-2-5p
mmu-miR-92a-3p
mmu-miR-93-3p
mmu-miR-34a-5p
mmu-miR-103-1-5p
mmu-miR-103-3p
mmu-miR-323-5p
mmu-miR-324-5p
mmu-miR-324-3p
mmu-miR-325-5p
mmu-miR-326-5p
mmu-miR-326-3p
mmu-miR-328-5p
mmu-miR-328-3p
mmu-miR-329-5p
mmu-miR-330-5p
mmu-miR-330-3p
mmu-miR-331-3p
mmu-miR-337-5p
mmu-miR-337-3p
mmu-miR-339-5p
mmu-miR-339-3p
mmu-miR-341-5p
mmu-miR-342-5p
mmu-miR-344-5p
mmu-miR-345-5p
mmu-miR-345-3p
mmu-miR-346-5p
mmu-miR-346-3p
mmu-miR-351-5p
mmu-miR-351-3p
mmu-miR-135b-5p
mmu-miR-135b-3p
mmu-miR-107-3p
mmu-miR-10a-5p
mmu-miR-17-3p
mmu-miR-139-5p
mmu-miR-139-3p
mmu-miR-200c-5p
mmu-miR-210-5p
mmu-miR-210-3p
mmu-miR-212-5p
mmu-miR-214-5p
mmu-miR-214-3p
mmu-miR-218-2-3p
mmu-miR-219a-1-3p
mmu-miR-223-3p
mmu-miR-320-5p
mmu-miR-211-5p
mmu-miR-222-5p
mmu-miR-29b-2-5p
mmu-miR-92a-1-5p
mmu-miR-125b-1-3p
mmu-miR-128-2-5p
mmu-miR-217-3p
mmu-miR-194-2-3p
mmu-miR-361-5p
mmu-miR-361-3p
mmu-miR-365-1-5p
mmu-miR-376a-5p
mmu-miR-377-5p
mmu-miR-378a-5p
mmu-miR-378a-3p
mmu-miR-380-5p
mmu-miR-383-5p
mmu-miR-383-3p
mmu-miR-133b-3p
mmu-miR-215-3p
mmu-miR-196b-3p
mmu-miR-409-5p
mmu-miR-409-3p
mmu-miR-412-3p
mmu-miR-370-5p
mmu-miR-370-3p
mmu-miR-425-3p
mmu-miR-431-5p
mmu-miR-431-3p
mmu-miR-433-3p
mmu-miR-448-3p
mmu-miR-365-2-5p
mmu-miR-449a-5p
mmu-miR-449a-3p
mmu-miR-466a-5p
mmu-miR-470-5p
mmu-miR-532-5p
mmu-miR-532-3p
mmu-miR-483-3p
mmu-miR-484
mmu-miR-486a-3p
mmu-miR-540-5p
mmu-miR-540-3p
mmu-miR-541-5p
mmu-miR-542-5p
mmu-miR-547-5p
mmu-miR-494-5p
mmu-miR-487b-5p
mmu-miR-503-5p
mmu-miR-1224-5p
mmu-miR-1224-3p
mmu-miR-1247-5p
mmu-miR-1247-3p
mmu-miR-675-5p
mmu-miR-744-5p
mmu-miR-744-3p
mmu-miR-758-5p
mmu-miR-551b-5p
mmu-miR-1249-5p
mmu-miR-1249-3p
mmu-miR-671-5p
mmu-miR-671-3p
mmu-miR-668-5p
mmu-miR-668-3p
mmu-miR-1843a-5p
mmu-miR-665-5p
mmu-miR-665-3p
mmu-miR-667-5p
mmu-miR-770-5p
mmu-miR-770-3p
mmu-miR-762
mmu-miR-3475-3p
mmu-miR-344d-3-5p
mmu-miR-802-3p
mmu-miR-672-5p
mmu-miR-670-5p
mmu-miR-670-3p
mmu-miR-1298-3p
mmu-miR-761
mmu-miR-764-3p
mmu-miR-3059-5p
mmu-miR-3059-3p
mmu-miR-3058-5p
mmu-miR-3058-3p
mmu-miR-3099-5p
mmu-miR-3099-3p
mmu-miR-3106-3p
mmu-miR-763
mmu-miR-669a-5p
mmu-miR-344d-1-5p
mmu-miR-666-5p
mmu-miR-666-3p
mmu-miR-496a-5p
mmu-miR-673-5p
mmu-miR-673-3p
mmu-miR-760-5p
mmu-miR-760-3p
mmu-miR-674-5p
mmu-miR-674-3p
mmu-miR-344d-2-5p
mmu-miR-677-3p
mmu-miR-678
mmu-miR-497a-5p
mmu-miR-423-5p
mmu-miR-423-3p
mmu-miR-680
mmu-miR-681
mmu-miR-682
mmu-miR-449c-5p
mmu-miR-449c-3p
mmu-miR-683
mmu-miR-690
mmu-miR-693-3p
mmu-miR-146b-3p
mmu-miR-669b-3p
mmu-miR-669c-3p
mmu-miR-697
mmu-miR-698-5p
mmu-miR-700-5p
mmu-miR-702-5p
mmu-miR-702-3p
mmu-miR-705
mmu-miR-707
mmu-miR-708-5p
mmu-miR-710
mmu-miR-711
mmu-miR-712-5p
mmu-miR-713
mmu-miR-501-5p
mmu-miR-505-5p
mmu-miR-718
mmu-miR-652-5p
mmu-miR-676-3p
mmu-miR-615-5p
mmu-miR-615-3p
mmu-miR-743b-5p
mmu-miR-871-3p
mmu-miR-874-5p
mmu-miR-874-3p
mmu-miR-193b-5p
mmu-miR-297c-5p
mmu-miR-343
mmu-miR-453
mmu-miR-466b-3p
mmu-miR-466c-3p
mmu-miR-466f-3p
mmu-miR-466h-5p
mmu-miR-466h-3p
mmu-miR-493-3p
mmu-miR-504-5p
mmu-miR-504-3p
mmu-miR-574-5p
mmu-miR-92b-5p
mmu-miR-92b-3p
mmu-miR-449b
mmu-miR-873a-5p
mmu-miR-877-5p
mmu-miR-877-3p
mmu-miR-511-5p
mmu-miR-669k-5p
mmu-miR-466i-5p
mmu-miR-466i-3p
mmu-miR-669f-5p
mmu-miR-669f-3p
mmu-miR-669h-3p
mmu-miR-1188-5p
mmu-miR-1188-3p
mmu-miR-466k
mmu-miR-467f
mmu-miR-466j
mmu-miR-1191a
mmu-miR-669e-5p
mmu-miR-467g
mmu-miR-1197-5p
mmu-miR-1197-3p
mmu-miR-1198-5p
mmu-miR-1199-5p
mmu-miR-1199-3p
mmu-miR-1902
mmu-miR-1897-5p
mmu-miR-1905
mmu-miR-1895
mmu-miR-1903
mmu-miR-1900
mmu-miR-1892
mmu-miR-1906
mmu-miR-1896
mmu-miR-1904
mmu-miR-1898
mmu-miR-1907
mmu-miR-1894-5p
mmu-miR-1894-3p
mmu-miR-1901
mmu-miR-1927
mmu-miR-1929-5p
mmu-miR-1930-3p
mmu-miR-1932
mmu-miR-1933-5p
mmu-miR-1933-3p
mmu-miR-1934-5p
mmu-miR-1934-3p
mmu-miR-1938
mmu-miR-1941-5p
mmu-miR-1943-5p
mmu-miR-1943-3p
mmu-miR-1306-3p
mmu-miR-1946a
mmu-miR-1947-5p
mmu-miR-1947-3p
mmu-miR-1948-3p
mmu-miR-1950
mmu-miR-669m-5p
mmu-miR-1951
mmu-miR-1952
mmu-miR-1955-5p
mmu-miR-669n
mmu-miR-1956
mmu-miR-1957a
mmu-miR-1960
mmu-miR-1962
mmu-miR-1963
mmu-miR-1964-5p
mmu-miR-1964-3p
mmu-miR-1966-5p
mmu-miR-1967
mmu-miR-1968-5p
mmu-miR-1946b
mmu-miR-1970
mmu-miR-1971
mmu-miR-1981-5p
mmu-miR-1982-5p
mmu-miR-1982-3p
mmu-miR-2139
mmu-miR-432
mmu-miR-767
mmu-miR-2861
mmu-miR-3057-5p
mmu-miR-3057-3p
mmu-miR-1251-3p
mmu-miR-3061-5p
mmu-miR-3062-3p
mmu-miR-3064-5p
mmu-miR-3067-5p
mmu-miR-3067-3p
mmu-miR-3070-5p
mmu-miR-3070-3p
mmu-miR-3070-2-3p
mmu-miR-3072-5p
mmu-miR-3072-3p
mmu-miR-3073a-5p
mmu-miR-3074-5p
mmu-miR-3075-5p
mmu-miR-3075-3p
mmu-miR-3076-5p
mmu-miR-3076-3p
mmu-miR-3077-5p
mmu-miR-3081-5p
mmu-miR-3081-3p
mmu-miR-3082-5p
mmu-miR-3082-3p
mmu-miR-3083-5p
mmu-miR-3084-3p
mmu-miR-3085-5p
mmu-miR-3085-3p
mmu-miR-466m-5p
mmu-miR-466m-3p
mmu-miR-466o-3p
mmu-miR-669p-5p
mmu-miR-466p-5p
mmu-miR-466p-3p
mmu-miR-3087-5p
mmu-miR-3089-5p
mmu-miR-3089-3p
mmu-miR-3090-5p
mmu-miR-3090-3p
mmu-miR-3091-5p
mmu-miR-3091-3p
mmu-miR-3092-3p
mmu-miR-3093-5p
mmu-miR-3093-3p
mmu-miR-3097-5p
mmu-miR-3097-3p
mmu-miR-3098-5p
mmu-miR-3098-3p
mmu-miR-3100-5p
mmu-miR-344b-5p
mmu-miR-344b-3p
mmu-miR-344c-5p
mmu-miR-344g-5p
mmu-miR-344g-3p
mmu-miR-344f-5p
mmu-miR-3102-5p
mmu-miR-3102-5p.2-5p
mmu-miR-3102-3p.2-3p
mmu-miR-3102-3p
mmu-miR-3103-5p
mmu-miR-3103-3p
mmu-miR-3104-5p
mmu-miR-3104-3p
mmu-miR-3105-3p
mmu-miR-486b-3p
mmu-miR-3074-2-3p
mmu-miR-3109-3p
mmu-miR-3110-5p
mmu-miR-1912-5p
mmu-miR-3113-5p
mmu-miR-3113-3p
mmu-miR-3474
mmu-miR-3961
mmu-miR-1843b-5p
mmu-miR-3966
mmu-miR-3971
mmu-miR-3473b
mmu-miR-5046
mmu-miR-5104
mmu-miR-5106
mmu-miR-3473c
mmu-miR-5107-5p
mmu-miR-5110
mmu-miR-5112
mmu-miR-5113
mmu-miR-5118
mmu-miR-5120
mmu-miR-466q
mmu-miR-3473d
mmu-miR-5124a
mmu-miR-5125
mmu-miR-3572-5p
mmu-miR-3572-3p
mmu-miR-5127
mmu-miR-5128
mmu-miR-5130
mmu-miR-5132-5p
mmu-miR-5132-3p
mmu-miR-5133
mmu-miR-5134-5p
mmu-miR-5134-3p
mmu-miR-5135
mmu-miR-5615-5p
mmu-miR-1231-5p
mmu-miR-1231-3p
mmu-miR-5617-3p
mmu-miR-5620-5p
mmu-miR-5620-3p
mmu-miR-5621-5p
mmu-miR-5621-3p
mmu-miR-5623-5p
mmu-miR-5623-3p
mmu-miR-5625-3p
mmu-miR-5626-3p
mmu-miR-5627-5p
mmu-miR-5627-3p
mmu-miR-344i
mmu-miR-6240
mmu-miR-6337
mmu-miR-6338
mmu-miR-6339
mmu-miR-6340
mmu-miR-6342
mmu-miR-6344
mmu-miR-6345
mmu-miR-6349
mmu-miR-6351
mmu-miR-6354
mmu-miR-6357
mmu-miR-6360
mmu-miR-6361
mmu-miR-145b
mmu-miR-6362
mmu-miR-6364
mmu-miR-6366
mmu-miR-6367
mmu-miR-6368
mmu-miR-6369
mmu-miR-6371
mmu-miR-6372
mmu-miR-6376
mmu-miR-6378
mmu-miR-6379
mmu-miR-6380
mmu-miR-6384
mmu-miR-6386
mmu-miR-6388
mmu-miR-5124b
mmu-miR-6391
mmu-miR-6392-5p
mmu-miR-6392-3p
mmu-miR-6393
mmu-miR-6394
mmu-miR-6395
mmu-miR-6396
mmu-miR-6397
mmu-miR-6400
mmu-miR-6402
mmu-miR-6403
mmu-miR-6404
mmu-miR-6405
mmu-miR-6407
mmu-miR-6409
mmu-miR-6410
mmu-miR-6413
mmu-miR-378d
mmu-miR-6414
mmu-miR-6415
mmu-miR-6418-5p
mmu-miR-6419
mmu-let-7k
mmu-miR-6537-5p
mmu-miR-6537-3p
mmu-miR-6538
mmu-miR-6539
mmu-miR-6540-3p
mmu-miR-3473e
mmu-miR-6541
mmu-miR-6896-5p
mmu-miR-6897-5p
mmu-miR-6897-3p
mmu-miR-6898-5p
mmu-miR-6899-3p
mmu-miR-6900-5p
mmu-miR-6900-3p
mmu-miR-6901-5p
mmu-miR-6903-3p
mmu-miR-6904-5p
mmu-miR-6905-5p
mmu-miR-6906-5p
mmu-miR-6907-5p
mmu-miR-6908-5p
mmu-miR-6908-3p
mmu-miR-6909-5p
mmu-miR-6909-3p
mmu-miR-6910-5p
mmu-miR-6911-5p
mmu-miR-6912-3p
mmu-miR-6913-5p
mmu-miR-6914-5p
mmu-miR-6914-3p
mmu-miR-6915-5p
mmu-miR-6915-3p
mmu-miR-6916-3p
mmu-miR-6917-5p
mmu-miR-6917-3p
mmu-miR-6918-5p
mmu-miR-6918-3p
mmu-miR-6919-5p
mmu-miR-6919-3p
mmu-miR-6921-5p
mmu-miR-6921-3p
mmu-miR-6922-5p
mmu-miR-6922-3p
mmu-miR-6923-5p
mmu-miR-6923-3p
mmu-miR-6924-5p
mmu-miR-6924-3p
mmu-miR-6925-5p
mmu-miR-6926-5p
mmu-miR-6927-5p
mmu-miR-6927-3p
mmu-miR-6928-3p
mmu-miR-6929-5p
mmu-miR-6929-3p
mmu-miR-6930-5p
mmu-miR-6930-3p
mmu-miR-6931-5p
mmu-miR-6932-3p
mmu-miR-6933-3p
mmu-miR-6934-3p
mmu-miR-6935-5p
mmu-miR-6936-5p
mmu-miR-6936-3p
mmu-miR-6937-5p
mmu-miR-6937-3p
mmu-miR-6938-5p
mmu-miR-6938-3p
mmu-miR-6939-3p
mmu-miR-6940-5p
mmu-miR-6940-3p
mmu-miR-6941-5p
mmu-miR-6942-5p
mmu-miR-6943-5p
mmu-miR-6943-3p
mmu-miR-6944-5p
mmu-miR-6944-3p
mmu-miR-6945-5p
mmu-miR-6945-3p
mmu-miR-6946-3p
mmu-miR-6947-5p
mmu-miR-6947-3p
mmu-miR-6948-3p
mmu-miR-6949-3p
mmu-miR-6950-5p
mmu-miR-6950-3p
mmu-miR-6952-5p
mmu-miR-6952-3p
mmu-miR-6953-5p
mmu-miR-6954-5p
mmu-miR-6954-3p
mmu-miR-6955-5p
mmu-miR-6955-3p
mmu-miR-6956-5p
mmu-miR-6956-3p
mmu-miR-6957-3p
mmu-miR-6958-5p
mmu-miR-6958-3p
mmu-miR-6959-5p
mmu-miR-6959-3p
mmu-miR-6960-5p
mmu-miR-6960-3p
mmu-miR-6961-5p
mmu-miR-6961-3p
mmu-miR-6962-5p
mmu-miR-6962-3p
mmu-miR-6963-5p
mmu-miR-6963-3p
mmu-miR-6965-5p
mmu-miR-6965-3p
mmu-miR-3547-5p
mmu-miR-3547-3p
mmu-miR-6966-5p
mmu-miR-6966-3p
mmu-miR-6967-3p
mmu-miR-6968-5p
mmu-miR-6968-3p
mmu-miR-6969-5p
mmu-miR-6969-3p
mmu-miR-6970-5p
mmu-miR-6971-5p
mmu-miR-6971-3p
mmu-miR-6972-5p
mmu-miR-6973a-5p
mmu-miR-6973a-3p
mmu-miR-6974-5p
mmu-miR-6974-3p
mmu-miR-6975-5p
mmu-miR-6975-3p
mmu-miR-6976-3p
mmu-miR-6977-5p
mmu-miR-6978-5p
mmu-miR-6978-3p
mmu-miR-6979-5p
mmu-miR-6979-3p
mmu-miR-6980-5p
mmu-miR-6980-3p
mmu-miR-6981-5p
mmu-miR-6982-5p
mmu-miR-6985-5p
mmu-miR-6985-3p
mmu-miR-6986-5p
mmu-miR-6986-3p
mmu-miR-6987-5p
mmu-miR-6987-3p
mmu-miR-6988-5p
mmu-miR-6988-3p
mmu-miR-6989-5p
mmu-miR-6989-3p
mmu-miR-6990-5p
mmu-miR-6990-3p
mmu-miR-6991-5p
mmu-miR-6991-3p
mmu-miR-6992-5p
mmu-miR-6993-5p
mmu-miR-6994-5p
mmu-miR-6995-5p
mmu-miR-6996-5p
mmu-miR-6996-3p
mmu-miR-6997-5p
mmu-miR-6998-5p
mmu-miR-6998-3p
mmu-miR-6999-3p
mmu-miR-7000-5p
mmu-miR-7000-3p
mmu-miR-7001-3p
mmu-miR-7002-5p
mmu-miR-7002-3p
mmu-miR-6973b-5p
mmu-miR-6973b-3p
mmu-miR-7003-5p
mmu-miR-7003-3p
mmu-miR-7004-5p
mmu-miR-7004-3p
mmu-miR-7005-5p
mmu-miR-7005-3p
mmu-miR-7006-5p
mmu-miR-7006-3p
mmu-miR-7007-5p
mmu-miR-7008-5p
mmu-miR-7008-3p
mmu-miR-7009-5p
mmu-miR-7009-3p
mmu-miR-7010-3p
mmu-miR-7011-5p
mmu-miR-7011-3p
mmu-miR-7012-5p
mmu-miR-7012-3p
mmu-miR-7013-3p
mmu-miR-7014-5p
mmu-miR-7014-3p
mmu-miR-7015-5p
mmu-miR-7015-3p
mmu-miR-7016-5p
mmu-miR-7016-3p
mmu-miR-7017-5p
mmu-miR-7017-3p
mmu-miR-7018-5p
mmu-miR-7018-3p
mmu-miR-7019-5p
mmu-miR-7019-3p
mmu-miR-7020-5p
mmu-miR-7020-3p
mmu-miR-7021-3p
mmu-miR-7022-5p
mmu-miR-7023-5p
mmu-miR-7023-3p
mmu-miR-7024-5p
mmu-miR-7024-3p
mmu-miR-7025-5p
mmu-miR-7025-3p
mmu-miR-7026-5p
mmu-miR-7026-3p
mmu-miR-7027-3p
mmu-miR-7028-5p
mmu-miR-7028-3p
mmu-miR-7029-5p
mmu-miR-7029-3p
mmu-miR-7030-5p
mmu-miR-7031-5p
mmu-miR-7031-3p
mmu-miR-7032-5p
mmu-miR-7032-3p
mmu-miR-7033-5p
mmu-miR-7033-3p
mmu-miR-7034-5p
mmu-miR-7034-3p
mmu-miR-7035-5p
mmu-miR-7035-3p
mmu-miR-7036a-5p
mmu-miR-7036a-3p
mmu-miR-7037-5p
mmu-miR-7037-3p
mmu-miR-7038-3p
mmu-miR-7039-3p
mmu-miR-7040-5p
mmu-miR-7040-3p
mmu-miR-7041-3p
mmu-miR-7042-3p
mmu-miR-7043-3p
mmu-miR-7044-5p
mmu-miR-7044-3p
mmu-miR-7045-5p
mmu-miR-7045-3p
mmu-miR-7046-5p
mmu-miR-7047-5p
mmu-miR-7047-3p
mmu-miR-7048-5p
mmu-miR-7048-3p
mmu-miR-7049-3p
mmu-miR-7050-5p
mmu-miR-7050-3p
mmu-miR-7051-5p
mmu-miR-7051-3p
mmu-miR-7052-5p
mmu-miR-7052-3p
mmu-miR-7053-5p
mmu-miR-7053-3p
mmu-miR-7054-5p
mmu-miR-7054-3p
mmu-miR-7055-5p
mmu-miR-7056-5p
mmu-miR-7056-3p
mmu-miR-7057-5p
mmu-miR-7058-5p
mmu-miR-7058-3p
mmu-miR-7059-5p
mmu-miR-7059-3p
mmu-miR-7060-5p
mmu-miR-7062-5p
mmu-miR-7062-3p
mmu-miR-7063-5p
mmu-miR-7063-3p
mmu-miR-7064-3p
mmu-miR-7066-5p
mmu-miR-7066-3p
mmu-miR-7067-5p
mmu-miR-6769b-5p
mmu-miR-6769b-3p
mmu-miR-7068-5p
mmu-miR-7068-3p
mmu-miR-7069-5p
mmu-miR-7069-3p
mmu-miR-7070-5p
mmu-miR-7070-3p
mmu-miR-7071-5p
mmu-miR-7072-5p
mmu-miR-7073-3p
mmu-miR-7074-5p
mmu-miR-7074-3p
mmu-miR-7075-5p
mmu-miR-7076-5p
mmu-miR-7077-5p
mmu-miR-7077-3p
mmu-miR-7078-5p
mmu-miR-7079-5p
mmu-miR-7079-3p
mmu-miR-7080-5p
mmu-miR-7080-3p
mmu-miR-7081-5p
mmu-miR-7081-3p
mmu-miR-7082-5p
mmu-miR-7082-3p
mmu-miR-7083-5p
mmu-miR-7083-3p
mmu-miR-7084-5p
mmu-miR-7084-3p
mmu-miR-7085-5p
mmu-miR-7085-3p
mmu-miR-7087-5p
mmu-miR-7087-3p
mmu-miR-7088-5p
mmu-miR-7088-3p
mmu-miR-7089-5p
mmu-miR-7089-3p
mmu-miR-7091-5p
mmu-miR-7091-3p
mmu-miR-7092-5p
mmu-miR-7092-3p
mmu-miR-7093-3p
mmu-miR-7094-1-5p
mmu-miR-7094b-2-5p
mmu-miR-7115-5p
mmu-miR-7115-3p
mmu-miR-7117-5p
mmu-miR-7117-3p
mmu-miR-7118-5p
mmu-miR-7119-5p
mmu-miR-7211-5p
mmu-miR-7211-3p
mmu-miR-7212-5p
mmu-miR-7213-5p
mmu-miR-7213-3p
mmu-miR-7214-5p
mmu-miR-7214-3p
mmu-miR-7215-5p
mmu-miR-7215-3p
mmu-miR-7216-5p
mmu-miR-7218-5p
mmu-miR-7218-3p
mmu-miR-7219-5p
mmu-miR-7220-5p
mmu-miR-7220-3p
mmu-miR-7221-5p
mmu-miR-7221-3p
mmu-miR-7222-5p
mmu-miR-7222-3p
mmu-miR-7223-5p
mmu-miR-7224-5p
mmu-miR-7225-3p
mmu-miR-7228-3p
mmu-miR-7229-5p
mmu-miR-7230-5p
mmu-miR-7230-3p
mmu-miR-7231-5p
mmu-miR-7233-3p
mmu-miR-7235-5p
mmu-miR-7235-3p
mmu-miR-7237-5p
mmu-miR-7237-3p
mmu-miR-7239-3p
mmu-miR-7240-5p
mmu-miR-7240-3p
mmu-miR-7241-3p
mmu-miR-7242-5p
mmu-miR-7242-3p
mmu-miR-7578
mmu-miR-6546-5p
mmu-miR-7647-5p
mmu-miR-7647-3p
mmu-miR-7648-3p
mmu-miR-7649-3p
mmu-miR-7651-5p
mmu-miR-7036b-3p
mmu-miR-7652-5p
mmu-miR-7652-3p
mmu-miR-7653-5p
mmu-miR-7653-3p
mmu-miR-7654-3p
mmu-miR-7655-5p
mmu-miR-7656-3p
mmu-miR-7657-3p
mmu-miR-7658-5p
mmu-miR-7658-3p
mmu-miR-7659-5p
mmu-miR-7660-5p
mmu-miR-7662-5p
mmu-miR-7662-3p
mmu-miR-7665-5p
mmu-miR-7665-3p
mmu-miR-7666-5p
mmu-miR-7667-5p
mmu-miR-7667-3p
mmu-miR-7668-5p
mmu-miR-7668-3p
mmu-miR-7669-3p
mmu-miR-7671-5p
mmu-miR-7671-3p
mmu-miR-7672-5p
mmu-miR-7672-3p
mmu-miR-7673-3p
mmu-miR-3569-5p
mmu-miR-3569-3p
mmu-miR-7674-5p
mmu-miR-7674-3p
mmu-miR-7676-5p
mmu-miR-7676-3p
mmu-miR-129b-5p
mmu-miR-292b-5p
mmu-miR-1191b-5p
mmu-miR-7677-5p
mmu-miR-7677-3p
mmu-miR-7679-5p
mmu-miR-3620-5p
mmu-miR-3620-3p
mmu-miR-465d-3p
mmu-miR-7681-5p
mmu-miR-7682-3p
mmu-miR-7683-5p
mmu-miR-216c-3p
mmu-miR-7684-5p
mmu-miR-7684-3p
mmu-miR-7685-5p
mmu-miR-7685-3p
mmu-miR-7686-5p
mmu-miR-7686-3p
mmu-miR-290b-3p
mmu-miR-7687-5p
mmu-miR-7687-3p
mmu-miR-1258-5p
mmu-miR-7689-5p
mmu-miR-7689-3p
mmu-miR-7243-5p
mmu-miR-8091
mmu-miR-8092
mmu-miR-8093
mmu-miR-1291
mmu-miR-8100
mmu-miR-8103
mmu-miR-8104
mmu-miR-8105
mmu-miR-8106
mmu-miR-8108
mmu-miR-1668
mmu-miR-8110
mmu-miR-8111
mmu-miR-8112
mmu-miR-8113
mmu-miR-8114
mmu-miR-8116
mmu-miR-8119
mmu-miR-8120
mmu-miR-3154
mmu-miR-3552
mmu-miR-935
mmu-miR-9768-5p
mmu-miR-9768-3p
mmu-miR-9769-5p
mmu-miR-9769-3p

## Sheet: Table S3
Table S2. Predicted miRNA of the 12 DEmiRNAs and DERNAs of GSE115440.
Only Target mRNA	Only GSE115440	Target mRNA AND GSE115440
Caln1	Hsd3b5	Rbm47
Trps1	Ttr	Pon3
Nup50	Tmem72	Sostdc1
Spred3	Prr32	Frem1
Wdr44	Rdh9	Ace
Rock1	Prlr	Sfrp5
Appl1	Slc4a5	Cdh3
Tox3	Kl
Kirrel	Col8a1
Oc90	F5
Fos	Steap1
Unc80	Enpp2
Ranbp10	Pla2g5
Taok1	Sulf1
Nrxn1	Abca4
Tmod3	Clic6
Pkd2	Fap
Arhgap42	Cldn1
Rab30	Trpv4
Sgms1	Kcnj13
Dsg2	Olfr1054
Gpr143	Kcne2
Pnisr	Ecrg4
Mier3	Tc2n
Bdnf	Aqp1
Foxj2	2900060B14Rik
Usp53	Defb11
Ddah1	Ssxb5
Uba6	Folr1
Lpin1	Defb9
Ncaph	Serpina1c
Asph	Olfr389
Htr7	Rdh5
Uvrag	Cyp2a12
Epas1	Cldn2
Dhx57	Krt18
Map2	Drc7
Lrp6	Ltc4s
Ids	Igfbp2
Fermt2	Slc2a12
Arcn1	Calml4
Sfxn3	Otx2
Stx3
Dscaml1
Rimbp2
Kcnip4
Sorcs1
Calcr
Ophn1
Cntn3
Fgd4
Pctp
Piezo2
Capn6
Pcdh20
Zeb1
Rsrc2
Lrfn5
Gnb5
Magea10
Syt11
Kdsr
Cplx4
App
Ubfd1
Pcdh7
Dnal1
Gng10
Msantd4
Kcns3
Ythdf3
Rif1
Lpl
Plxdc2
Psip1
Gpr83
Nfs1
Tmem252
Dynlrb2
Hecw1
Plaur
Rbpj
Nufip2
Ppfibp2
Rcan2
Erap1
Kctd4
Shisa7
Meox2
Cdh2
Larp6
Cdk6
Uba3
Klhl31
Alkbh1
Rs1
Epha4
Erbb4
Ptafr
Stx17
Pcbp3
Elovl7
Mdm4
Rgs4
Purb
Nedd4
Asb1
Draxin
Sars2
Gpatch1
Pkia
Satb2
Glis3
Kcmf1
Ifit2
Ninj1
Cnot1
Srrm4
Cysltr1
Msi2
Atxn1
Senp7
Ptprt
Ippk
Gcc1
Tusc2
Surf4
Ano9
Zhx2
Pacrgl
Snrk
Yars
Senp2
Negr1
Cap1
Spta1
Tshz3
Tardbp
Nrn1
Tmtc3
Ddi2
Ell2
Gmeb2
Lrrc57
Ptbp2
Myot
Gpx4
Ldb2
Nceh1
Fut10
Mnat1
Fah
Med1
Syt7
Tmed9
Nfatc3
Neurog2
Plekhf2
Grpr
Prr15
Fbxo42
Tlr1
Ganab
Set
Pag1
Ptpn12
Pianp
Tomm22
Sertad1
Elovl4
Dcaf11
Smap2
Larp1
Zmynd11
Dok4
Psd3
Aak1
Wnk1
Dnajc3
Mettl8
Agpat1
Mgat3
Pkp1
Meox1
Fzd5
Casp2
Pan3
Stag2
Them4
Snx30
Ccnc
Klhl9
Arf3
Aar2
Gldc
Tchh
Lgi1
Cep72
Tnip2
Exog
Cyc1
Itpr2
Ireb2
Rpusd4
Srsf1
Denr
Tmx2
Ccdc181
Ccdc82
Ubxn7
Oard1
Smoc2
Ikzf2
Gpbp1
Sgk1
Kbtbd11
Heyl
Ttc9
Stat2
Rgma
Cadps
Isca1
Synj1
Arrdc3
Nrxn2
Zbtb6
Msl1
Lrrc3
Cxcl12
Lypla1
Shc1
Apba2
Elk4
Poln
Nrxn3
Brk1
Ptpn3
Wbp11
Hpca
Ccnyl1
Esco2
Cdh7
Dnajc14
Dusp3
Apba1
Ncs1
Mbp
Hmgcr
Stx7
Endod1
Bcl9
Gspt1
Popdc3
Tmf1
Fut4
Ankrd40
Mlec
Sbno1
Dpysl2
Ano10
Kcnk10
Pnpla8
Otc
Muc15
Taf11
Chrd
Srf
Elovl6
Gabrp
Trpv1
Cnksr2
Tmem174
Phf20
Mmp15
Kctd11
Patz1
Nelfcd
Grm1
Ssbp2
Kif7
Strbp
Med10
Faxc
Vapb
Ttll12
Ank1
Zdhhc8
Rb1
Get4
Snx24
Dnajc25
Hap1
Mtmr11
Stk35
Tnik
Mecp2
Rnf41
Kcnj3
Ncam2
Syncrip
Rnf7
Cytip
Acsl1
Tpcn1
Gpx8
Cox18
Abhd13
Ddx27
Rybp
Zdhhc21
Gdi1
Sox10
Msmo1
Cd164
Snx11
Chfr
Ston2
Nfkbia
Ubtd2
Ccdc97
Ncoa2
Cry1
Sptbn2
Muc4
Klf13
Hmgxb4
Rapgef6
Bbs4
Ubqln1
Insig1
Det1
Pdxk
Pitpnm2
Xkr7
Cask
Nbl1
Pcyt2
Reep5
Abi1
Rft1
Phf19
Prkch
Dhcr24
Igdcc3
Fhdc1
Cnot8
Srpk3
Elf2
Tmem219
Nav1
Tspyl2
Greb1
Tmem144
Lcorl
Clock
Cpm
Psme3
Wnt11
Sgcb
Asap1
Csrnp1
Acvrl1
Dag1
Actr10
Rhbdd1
Dnaja1
Gnao1
Pxdn
Chn1
Ddb2
Cpsf7
Limk2
Hecw2
Gripap1
Crk
Trpv6
Rtp1
Sptan1
Szrd1
Gabpb2
Tssc4
Speg
Ago1
Leprotl1
Cltc
Lonrf3
Suclg1
Kcnj6
Atg12
Dcaf10
Wfikkn2
Fosl2
Rnf182
Erlin1
Isl1
Gns
Csrnp3
Pop5
Lipt2
Aplf
Serpinf2
Ccnd2
Sptlc1
Tmem64
Tnfsf8
Yipf6
Mreg
Bpifc
Gabrb3
Fibcd1
Gda
Rbm33
Mbtps1
Mga
Tubb6
Ythdf2
Lhx6
Vstm4
Egln3
Stag1
Plcxd3
Ccr9
Ptpn11
Erf
Tmem179
Trib2
Dlgap1
Ptbp3
Strada
Myc
Scrt2
Cyth1
Ctnnd1
Arhgap21
Add2
Pald1
Kpna3
Ust
Ywhaz
Serpinh1
Dgka
Ttc19
Stox2
Nrf1
Iqgap2
Dixdc1
Ndel1
Caprin2
Sephs1
Gpr50
Ergic1
Efnb3
Srsf2
Lrrc7
Creb5
Leng8
Ksr2
Rnf165
Cobll1
Fcho2
Gnpda1
Stk39
Txnip
Plxna2
Plxna4
Crtc1
Serp1
Elmsan1
Ghdc
Araf
Tmem246
Elmod1
Mtfp1
Ccp110
Pcsk5
Sardh
Gdpgp1
Ndfip2
Iqsec2
Faf1
Mau2
Ablim3
Aifm3
Ttn
Cbx5
Map4
Gsdma
Ncan
Gpr153
Htra3
Aff1
Lrrc32
Tpbg
Fzr1
Wscd1
Flcn
Rmi2
Sgk3
Stc1
Nrip2
Cobl
Onecut3
Mycbp2
Fntb
Nfasc
Stk40
Creb1
Eepd1
Kcna6
Gk5
Wdr76
Eme1
Cyth4
Pax9
Fbxo27
Spata18
Cercam
Ralbp1
Txlng
Znrf3
Ypel2
Tns3
Crkl
Ldlrad2
Ikbip
Usp5
Thbs1
Pappa
Mapkbp1
Kcnk4
Fgf18
Rnf4
Fabp3
Mtmr12
Usp13
Specc1
Gga2
Vcl
Lcp1
Arhgap1
Lpar2
Casp9
Gabra1
Ahr
Vtcn1
Socs7
Yeats4
Insm1
Iqce
Lsm11
Cntn2
Ncoa7
Prr3
Srebf2
Prdm16
Ndst1
Pcsk7
Psmb11
Gpd2
Nutf2
Foxp2
Clcn6
Stat1
Tppp3
Src
Adat1
Grm4
Rasl12
Ppl
Pdgfrb
Josd2
Tti1
Wdfy1
Gatad1
Nf2
Poglut1
Ucp3
Senp5
Tead2
Plekhh1
Arsa
Vta1
Cebpg
Pex13
Atrn
Celf2
Btbd11
Fgf20
Fgd5
Dnajb2
Ezh1
Cnn2
Ptpn2
Ahcyl2
Rit2
Fitm2
Cxadr
Atxn10
Skap2
Zmiz1
Psapl1
Spry1
Thrb
Pcyox1
Pkdcc
Cdan1
Pacs2
Usp35
Prrt2
Ttyh2
Kbtbd2
Mcc
Cpeb3
Mcm5
Sarm1
Psmd9
Jazf1
Ufm1
Irgq
Mbd6
Naa50
Akap13
Uhrf2
Amot
Zfx
Arel1
Palld
Fermt1
Rpusd1
Wdr1
Vdr
Atf2
Kat7
Efnb1
Zzz3
Naa30
Lzts3
Ctnna2
Gapt
Spag9
Mllt1
Ccdc96
Stard3
Rab43
Kansl3
Raver1
Ccdc114
Mrpl35
Barhl2
Cmtm4
Blcap
Pak6
Suclg2
Dnph1
Ahdc1
Nab1
Pear1
Islr2
Tmem253
Arih1
Lysmd1
Ptx3
Iqgap3
Zkscan2
Syn1
Smarcd1
Tmem214
Ttll5
Sf1
Tagln
Stau2
Tmem104
Mrpl37
Trip12
Lenep
Kcnc2
Wasf2
Entpd7
Orai3
Tpbgl
Lpp
Srp72
Med20
Zscan29
Ppfia2
Hoxb9
Ptprb
Pex14
Asic1
Ldoc1
Clcn4
Socs2
Rasal3
Setbp1
Nelfe
Adamts4
Pdpk1
Zfyve27
Zfhx3
Dhrs11
Mavs
Chst3
Lrp3
Vps52
Vps18
Lrp2
Gigyf1
Elmo2
Bche
Lrp8
Ets1
Il11
Ccr7
Mesp2
Fbxo2
Dcaf8
Plagl2
Palm2
Prr5
Mier2
Prune2
Ranbp17
Frem2
Wfdc5
Prkag2
Zdhhc3
Tgfbrap1
Impdh1
Etnk2
Gpd1
Ccdc177
Spred1
Gabra3
Mmp27
Ccnb1
Crispld2
Ephx3
Agpat3
Psd2
Kcnip3
Vwc2
Fat3
Ky
Dpf1
Acbd5
Atf6
Med16
Peak1
Clip1
Arhgef17
Hr
Mfge8
Chst1
Preb
Crb3
Cygb
Prph2
Ak4
Ehd4
Hey1
Nos1
Ctif
Snph
Phldb1
Gnptab
Omp
Phex
Fstl3
Jph3
Tcf23
Onecut2
Astn1
Nme4
Igf1
Pdcd7
Sox6
Calcb
Snx18
Robo2
Tulp3
Mlxip
Luzp2
Afap1
Ubn1
Utp15
Mical2
Prex1
Hmces
Chrnb2
Usp26
Hpgd
Pak1
Prg2
Setd5
Erc1
Mecr
Cnn3
Rhof
Iws1
Krt80
Casp14
Spg7
Sgpl1
Cacul1
Yeats2
Dlk2
Usf2
Mpc2
Med9
Themis2
Sdhaf2
Eid1
Syt9
Aanat
Zkscan8
Rasgrp4
Ubox5
Tmem108
Capn5
Cers2
Ncoa3
Gpr162
Zbtb44
Nfatc1
Plxnc1
Rbms2
Wnt1
Golph3
Ccdc62
Siah2
Cd4
Fbxo41
Gucd1
Fign
Ptpn7
Aff3
Klhl29
Luzp1
Reps2
Ninj2
Gpa33
Rapgef1
Eif6
Ncdn
Cnppd1
Carns1
Otof
Aco1
Tigd5
Zmat3
Ajuba
Nfib
Fdft1
Smim13
Plxnb1
Rai14
Amer1
Capn1
Sort1
Cybrd1
Misp
Tet3
Ptov1
Armc1
Klhl20
Txn2
Hmgb1
Tsr2
Schip1
Dpf3
Mllt6
Acp2
Smad5
Lurap1
Pigr
Pdzrn3
Atl3
Nudt18
Ebf3
Hcn3
Gpsm1
Fyco1
Ttyh3
Myoz3
Nob1
Zranb2
Jak1
Fads1
Mkrn1
Nptx1
Kcnb1
Nfic
Trim27
Xpnpep3
Itk
Ppig
Chrdl1
Galr1
Krt16
Lypla2
Parvb
Chrna4
Ocrl
Snd1
Prx
Smim18
Dvl3
Smug1
Fkbp10
Mob2
Cpne8
Desi1
Per2
Wnk2
Mkx
Git2
Lclat1
Sgpp2
Rcor3
Ctdsp2
Fignl1
Sufu
Grb10
Actn4
Tns4
Osbpl2
Pim2
Hcls1
Ubn2
Setx
Bach2
Igfbpl1
Hic2
Mafk
Abhd10
Adam17
Brms1
Fbxo10
Ostf1
Stard5
Ddx54
Ankfy1
Tns1
Eno2
Wwp2
Nars
Dcp2
Nmnat2
Psmd5
Dnm1
Meis2
Nln
Tbck
Ahsa2
Vat1
Tubb1
Tbx10
Mmp14
Ackr4
Hephl1
Vav3
Cmtr1
Dhx37
Angptl7
Hmbs
Mtm1
Ntn1
Psmd11
Limk1
Lonrf1
Necap2
Ceacam19
Hspa5
Hells
Rnf11
Ttll7
Ogfod2
Vcp
Dstyk
Casq1
Eml1
Rhoq
Prickle1
Rnase6
Rheb
Rnf38
Mdga2
Wtap
Poldip3
Ngfr
Pxn
Phf6
Dmp1
Tmem117
Meaf6
Pcdh12
Rab23
Tcerg1
Plau
Usp36
Lamc1
Krt4
Bptf
Csgalnact2
Galnt1
Loxl4
Rnf150
Rag1
Arhgef26
Stard4
Frmpd4
Blk
Otud1
Vcan
Cd34
Ctso
Katnal1
Rnf20
Esr1
Ereg
Brs3
Npas3
Csf1
Aurka
Reln
Kcnd1
Ammecr1
Adamts5
Hapln1
Asxl3
Dgkh
Txndc5
Strap
Eya1
Axin2
Runx1
Dpysl3
Muc13
Dmrta1
Ninl
Cbr4
Hipk1
Esam
Arf1
Rffl
Brwd1
Aacs
Nsl1
Extl3
Arhgef12
Ddo
Acan
Ehd3
Bcl2
Ddx47
Pop4
Gfra3
Kcns2
Scai
Arhgef9
Plekhm3
Csmd1
Kpna6
Ddb1
Nckap5
Vipr2
Mpp2
Gse1
Lrrc71
Lhx3
Plxna1
Limd1
Cadm3
Tmem127
Epha10
Zdhhc5
Nhsl2
Abl2
Ptpn6
Vdac3
Cartpt
Rangrf
Usp42
Ccno
Deaf1
Tspan7
Nkain1
Trip6
Arih2
Rapgefl1
Krt75
Ermp1
Mknk1
Ulk1
Gas7
Slamf1
Dact3
Tnfsf12
Nfatc4
Dedd2
Chtf8
Csdc2
Tex11
Gpr62
Pim1
Akap1
Atg14
Paqr7
Flna
Nlgn2
Ntrk2
Mmrn2
Wscd2
Ptpn1
Epb42
Olig2
Usp46
Sfrp1
Jph2
Arsk
Rptor
Arhgdia
Nsf
Maf1
Myrf
Tmem79
Agtr2
Foxi2
Bzw1
Arnt2
Tcte1
Zmynd10
Rock2
Nabp2
Ndp
Rnf121
Kcnd3
Zbtb34
Pelo
Rorc
Cgn
Dgkz
Gabrb1
Senp8
Dnajb12
Ttpal
Clmn
Invs
Cnnm2
Elavl4
Ptprj
Tceanc2
Hspb8
Klk4
Bmf
Nova2
Vangl2
Vps39
Rnf112
Tbkbp1
Cbx7
Zfp36
Rhbdd3
Kcnab2
Mrpl33
Gid4
Stat3
Rit1
Odf2
Thy1
Syt15
Nras
Eda
Pmvk
Myl4
Sdc3
Tmem129
Il24
Gpalpp1
Dmd
Ccl22
Camk4
Gnb1
Cfl1
Marveld1
Sez6
Plekhs1
Iqsec3
Syne1
Hapln4
Cldn19
Mrpl45
Mtmr6
Pcgf2
Gpatch8
Lingo2
Mical3
Rnf170
Kcnc1
Satb1
Efna4
Frat1
Scml4
Ttc17
Spock2
Aes
Nnat
Bmpr2
Ino80
Mgrn1
Pfkfb4
Ikbkg
Efna1
Ctnnbip1
Pbx1
Nptxr
Hoxa1
Pgam1
Ptpn9
Nptx2
Rnpc3
Flrt1
Amfr
Rassf4
Rnf8
Srgap1
Lrrc59
Zfyve19
Cnn1
Shisa9
Htt
Xkrx
Espl1
Prss45
Lrrc20
Cplx1
Stim1
Btk
Gria1
Pdk2
Obscn
Tead1
Ctdspl
Trim8
Itpripl1
Copz1
Thsd4
Amer2
Zwilch
Lifr
Kcns1
Metap2
Brinp2
Ptprs
Repin1
Nrbp2
Xirp1
Frmd8
Thrap3
Ears2
Gdnf
Ccdc6
Elk1
Insrr
Kcnj10
Tbx20
Ptrh1
Hdlbp
Sdad1
Ptpn14
Cbln2
Dtx4
Nfkbie
Dcbld1
Ttc14
Lemd2
Lrrk1
Traf5
Cpox
Chst2
Smim20
Lpin2
Dut
Npr3
Trim66
Plcd3
Senp1
Dnali1
Pex19
Cycs
Csad
Kcnk2
Ssr1
Cdk14
Elavl1
Add1
Aplp1
Rem1
Ldlrap1
Rrbp1
Galnt14
Capn13
Rab28
Smyd4
Usp28
Nell2
Tacc1
Eny2
Ago3
Smcr8
Cers1
Fgd6
Btbd9
Klhl21
Fuz
Eno1
Rlim
Mlxipl
Hoxa4
Colec10
Tspan13
Xpc
Dnlz
Stam2
Sfxn2
Snx33
Rnf169
Robo3
Hnrnpk
Snx27
Usp15
Pnpo
Plod1
Nrbp1
Nmb
Megf8
Gosr2
Wbp2
Ifnlr1
Elac2
Cd247
Paqr4
Edaradd
Gmeb1
Celsr1
Lhfpl2
Cd40
Aifm1
Srgap2
Hira
Tceal3
Hrk
Zer1
Acap3
Epha8
Fxyd6
Hk1
Abcb11
Lingo1
Mark2
Rapgef2
Rbbp5
Itsn1
Unk
Rcvrn
Ndrg1
Foxo4
Gtdc1
Tspan9
Rin3
Smyd5
Bace1
Mdga1
Aip
Strn
Tmprss3
Zmym3
Disp2
Zbtb37
Cdk16
Dagla
Chad
Vangl1
Casc3
Pptc7
Shisa6
Dchs1
Foxp4
Etf1
Trim46
Tln1
Chrm1
Vsx2
Rnf44
Lrp4
Tfe3
Mknk2
Mapk4
Micall1
Stra6
Mafb
Vasn
Ngef
Esrrg
Adamts1
Adamts10
Hbegf
Mpz
Lrrc61
Galnt2
Arc
Syvn1
Cbx6
Nucb1
Tubgcp4
Gmip
Sfxn5
Prelp
Ick
Stmn2
Rabl3
Otud5
Grik3
Ptpru
Dbndd1
Cthrc1
Fbxl20
Efnb2
Bahd1
Anpep
Trappc9
Zbtb40
Ubtf
Ifrd2
Egr1
Heatr1
Plekho2
Dolpp1
Dusp27
Cnih2
Nfix
Rxra
Wdr5
Cpeb2
Apba3
Hunk
Syce2
Gys1
Vasp
Anxa6
Efhd2
Dlg4
Bend4
Spr
Xkr8
Sgms2
Dcbld2
Nedd8
Foxj3
Arhgap6
Plxnd1
Ehd2
Sorbs2
Edc3
Ssr3
Agap1
Brpf3
Lrrfip1
Rgs9
Ncoa5
Myzap
Abcb9
Hnrnpd
Vamp2
Sbk1
Csmd2
Fbxl16
Efcab11
Sgsm1
Pak3
Tmcc1
Gga3
Sncb
Adam19
Clasp1
Asap3
Ndrg3
Mapre3
Vac14
Unkl
Lancl1
Npr2
Ptpn4
Tg
Hrh3
Clptm1
Ulk3
Ppard
Fbxo11
Kcnj12
Adam11
Git1
Sbf1
Asxl1
Tshr
Msc
Ngb
Tcf20
Foxn2
Clip2
Galnt10
Icos
Micu1
Tnnc2
Cd276
Rnf185
Gnai2
Atcay
Bsn
Mpzl1
Mxd3
Pabpn1
Med8
Syngr1
Mfap5
Arrb1
Calm3
Morn4
Errfi1
Nuak1
Pnmal2
Ankrd23
Tma7
Abca2
Gfra4
Jakmip3
Wipf2
Adamtsl4
Hid1
Rhoc
Sdc1
Klhl18
Mmp11
Prom2
Angpt2
Gdf10
Prkaca
Tlk1
Ifitm5
Lrp1
Phactr1
Alx4
Ppfia4
Bcl10
Trim62
Rhobtb1
Kifc3
Fgf9
Mthfr
Afmid
Timm13
Anapc2
Kremen1
Nsun4
Ccdc86
Cbln1
Crhr1
Fer
Plag1
Fmod
Cav1
Rnf220
Etv6
Itga8
Spata2
Alg1
Klhl12
Tifab
Angel1
Ccnd3
Maml2
Aatk
Cldn11
Art4
Akap5
Samd12
Fiz1
Ugdh
Furin
Fscn1
Rangap1
Sdk1
Spire1
Gnb3
Glis2
Serinc5
Triml1
Timd4
Slit2
Dgkd
Dlgap4
Mapkapk2
Bicd2
Ubap1
Prkce
Pcdh19
Ndrg4
Lmna
Btbd6
Inhbc
Eln
Krt76
Sertm1
Sox12
Inhbb
Znrf1
Acaca
Timp3
Rftn2
Tnrc18
Ercc2
Sox9
Cntnap1
Cabp5
Cacnb1
Armc10
Lrrc14
Pank2
Snx19
Mbd3
Obsl1
Six5
Cnot3
Dpysl5
Otub1
Entpd6
Podxl
Piezo1
Lrch1
Nfya
Tesk2
Ildr2
Gnal
Srcin1
Tmed8
Pnma3
Axin1
Nkain4
Tcf21
Tmem154
Kcna2
Fat2
Hps1
Shpk
Tagln2
Rnf24
Pgap3
Vwa1
Plxdc1
Macrod1
Glis1
Tub
Scmh1
Fxyd5
Lrch3
Foxj1
Bean1
Gchfr
Rhbdf2
Begain
Itih4
Hip1
Champ1
Arhgap35
Crtc3
Lrit1
Pum2
Rgp1
Khsrp
Phtf2
Lrig2
Mmp24
Ddx17
Prkrip1
Mettl17
Grina
Scyl2
Rgl2
Spry4
Scrt1
Naa40
Tmem145
Gata2
Paxbp1
Stxbp4
Mapk15
Fkbp5
Tgfbr2
Sptbn4
Fgfr4
Has2
Rbfox3
Kpnb1
Hes6
Ppme1
Gstm4
Apln
Drd2
Kndc1
Emp2
Cnksr1
Rtn3
Fsbp
Cdh10
Kctd10
Edn3
Tmcc2
Ncam1
Pdgfrl
Becn1
Spred2
Rnf181
Maml3
Nckap1
Btrc
Taok3
Foxl1
Icmt
Mycbp
Hoxc4
Ankrd39
Tgfbr3
Nfatc2
Orai2
Ttc28
Pltp
Hmga1
Nova1
Tk1
Rrm1
Gbf1
Cplx2
Grik4
Klhdc3
Mtr
Podn
Nol12
Plec
Ldhd
Rapgef5
Tpm3
Tmem110
Phf13
Osbp2
Htra1
Nhlh1
Tnpo2
Tprn
Kcnh1
Grk6
Tead3
Msrb1
Pccb
Morc4
Pax2
Tmem201
Chga
Gjb2
Timp2
Rhoj
Enpp5
Zxdb
Soga1
Cactin
Asb15
Kcnh5
Kxd1
Gtse1
Mfap2
Lats2
Pbx3
Tiparp
Neu1
Sun1
Tsen54
Grhl3
Stk4
Soat1
Esco1
Lrrc58
Anapc1
Wdr26
Ttc5
Ccdc127
Gmpr
Krtap24-1
Rimklb
Slitrk1
Rdh13
Vezt
Tln2
Fut8
Trim33
Trappc11
Arid2
Enah
Mmp25
Rfwd3
Spib
Mospd1
Zcchc4
Atl2
Maml1
Ptbp1
Uba2
Lhfp
Simc1
Enc1
Ankrd44
Lasp1
Rbmx
Cdyl2
Ckap4
Edem1
Clta
Fbn1
Vps54
Yes1
Sobp
Adcyap1
Sertad4
Ptprz1
Nup160
Gabarapl1
Cmpk1
Btbd3
Garnl3
Dpysl4
Sgpp1
Arpc5
Shisa5
Praf2
Elfn1
Pfn2
Kctd20
Glra2
Grm5
Ankrd28
Aftph
Arhgap12
Mtmr4
Acat2
Rarb
Raph1
Hpcal4
Epha7
Foxl2
Fbxl2
Sumo1
Usp32
Lhx5
Sephs2
Fgf1
Xpo1
Lancl2
Sp3
Nup153
Syt1
Ankrd12
Tfg
Gab2
Sirt1
Mllt3
Msn
Arfip2
Tbpl1
Dusp1
Bicc1
Ctbp2
Ppfia1
Dmxl1
Plekha3
Celf1
Ptprk
Pax7
Arhgap24
Myh9
Mmgt1
Dlx3
Fgfr1
Foxc1
Btbd10
Meis1
Fgf12
Celf6
Stard13
Klhdc10
Idh1
Gch1
Rfx3
Sptlc2
Mecom
Tjp2
Hoxa9
Gxylt1
Gria2
Hivep2
Maea
Tob2
Gpr173
Zhx3
Exd2
Nags
Cdk13
Lpgat1
Syt2
Zbtb14
Arl3
Hlf
Vamp3
Faf2
Itpripl2
Sesn1
Smarca2
Akap9
Fbxo30
Zbtb10
Esyt1
Nus1
Dusp7
Mrc2
Bcorl1
Fbn2
Traf3
Srgap3
Cpne3
Ak2
Txlna
Chd2
Grm7
Crlf3
Fbxw11
Lzts2
Abcc1
Arx
Foxn1
Nelfa
Ank2
Ppfia3
Pfkfb3
Pcsk6
Prdm1
Zhx1
Dlg2
Yipf4
Nrip3
Egfr
Mcl1
Opcml
Per1
Letmd1
Gdi2
Cmtm6
Adcy5
Nxph1
Clip3
Krtap4-2
Galnt13
Cd37
Elavl3
Galnt7
Apex2
Ahnak
Ttll3
Herc2
Myrip
Parpbp
Dcaf5
Rora
Porcn
Hoxd13
Gpr150
Vhl
Adpgk
Nsdhl
Adss
Rpgr
Rsad1
Akap10
Lyrm7
Srsf3
Taf15
Pate4
Pdzd2
Rasgrp3
Avil
Aadacl3
Aasdhppt
[truncated: 483 more rows]

## Sheet: Table S4
Table S4. GO and KEGG pathway analysis of the seven DEmRNAs in hippocampus tissues of POCD mice.
ONTOLOGY	ID	Description	GeneRatio	BgRatio	pvalue	p.adjust	qvalue	geneID	Count	zscore
BP	GO:0042447	hormone catabolic process	2/7	18/23210	1.19018e-05	0.00398709	0.0012904	Pon3/Ace	2	-1.41421
BP	GO:0060828	regulation of canonical Wnt signaling pathway	3/7	224/23210	3.0169e-05	0.00505331	0.00163548	Sostdc1/Cdh3/Sfrp5	3	-1.73205
BP	GO:0060070	canonical Wnt signaling pathway	3/7	279/23210	5.80332e-05	0.00556507	0.00180111	Sostdc1/Cdh3/Sfrp5	3	-1.73205
BP	GO:0030111	regulation of Wnt signaling pathway	3/7	292/23210	6.64486e-05	0.00556507	0.00180111	Sostdc1/Cdh3/Sfrp5	3	-1.73205
BP	GO:0019748	secondary metabolic process	2/7	65/23210	0.000160712	0.0100071	0.00323875	Pon3/Cdh3	2	-1.41421
BP	GO:0016055	Wnt signaling pathway	3/7	428/23210	0.000206247	0.0100071	0.00323875	Sostdc1/Cdh3/Sfrp5	3	-1.73205
BP	GO:0198738	cell-cell signaling by wnt	3/7	430/23210	0.000209104	0.0100071	0.00323875	Sostdc1/Cdh3/Sfrp5	3	-1.73205
BP	GO:0030510	regulation of BMP signaling pathway	2/7	97/23210	0.000358097	0.0127344	0.00412144	Sostdc1/Sfrp5	2	-1.41421
BP	GO:0007043	cell-cell junction assembly	2/7	107/23210	0.000435534	0.0127344	0.00412144	Ace/Cdh3	2	-1.41421
BP	GO:0001942	hair follicle development	2/7	111/23210	0.000468596	0.0127344	0.00412144	Sostdc1/Cdh3	2	-1.41421
BP	GO:0098773	skin epidermis development	2/7	113/23210	0.000485573	0.0127344	0.00412144	Sostdc1/Cdh3	2	-1.41421
BP	GO:0022404	molting cycle process	2/7	114/23210	0.000494173	0.0127344	0.00412144	Sostdc1/Cdh3	2	-1.41421
BP	GO:0022405	hair cycle process	2/7	114/23210	0.000494173	0.0127344	0.00412144	Sostdc1/Cdh3	2	-1.41421
BP	GO:0090090	negative regulation of canonical Wnt signaling pathway	2/7	119/23210	0.000538285	0.0128804	0.00416867	Sostdc1/Sfrp5	2	-1.41421
BP	GO:0042303	molting cycle	2/7	131/23210	0.0006517	0.013645	0.00441613	Sostdc1/Cdh3	2	-1.41421
BP	GO:0042633	hair cycle	2/7	131/23210	0.0006517	0.013645	0.00441613	Sostdc1/Cdh3	2	-1.41421
BP	GO:0045216	cell-cell junction organization	2/7	145/23210	0.000797423	0.0157139	0.00508573	Ace/Cdh3	2	-1.41421
BP	GO:0030178	negative regulation of Wnt signaling pathway	2/7	151/23210	0.000864274	0.0160851	0.00520586	Sostdc1/Sfrp5	2	-1.41421
BP	GO:0030509	BMP signaling pathway	2/7	168/23210	0.00106794	0.0188294	0.00609405	Sostdc1/Sfrp5	2	-1.41421
BP	GO:0071772	response to BMP	2/7	179/23210	0.00121089	0.0193166	0.00625172	Sostdc1/Sfrp5	2	-1.41421
BP	GO:0071773	cellular response to BMP stimulus	2/7	179/23210	0.00121089	0.0193166	0.00625172	Sostdc1/Sfrp5	2	-1.41421
BP	GO:0034329	cell junction assembly	2/7	206/23210	0.00159869	0.0243437	0.00787872	Ace/Cdh3	2	-1.41421
BP	GO:0042445	hormone metabolic process	2/7	218/23210	0.00178776	0.0260391	0.00842742	Pon3/Ace	2	-1.41421
BP	GO:0090092	regulation of transmembrane receptor protein serine/threonine kinase signaling pathway	2/7	233/23210	0.00203844	0.0284532	0.00920874	Sostdc1/Sfrp5	2	-1.41421
BP	GO:0034330	cell junction organization	2/7	255/23210	0.00243473	0.0311716	0.0100885	Ace/Cdh3	2	-1.41421
BP	GO:0090287	regulation of cellular response to growth factor stimulus	2/7	271/23210	0.00274415	0.0311716	0.0100885	Sostdc1/Sfrp5	2	-1.41421
BP	GO:0016264	gap junction assembly	1/7	10/23210	0.00301243	0.0311716	0.0100885	Ace	1	-1
BP	GO:0071635	negative regulation of transforming growth factor beta production	1/7	10/23210	0.00301243	0.0311716	0.0100885	Cdh3	1	-1
BP	GO:0043588	skin development	2/7	293/23210	0.00319851	0.0311716	0.0100885	Sostdc1/Cdh3	2	-1.41421
BP	GO:0043568	positive regulation of insulin-like growth factor receptor signaling pathway	1/7	11/23210	0.00331325	0.0311716	0.0100885	Cdh3	1	-1
BP	GO:0048021	regulation of melanin biosynthetic process	1/7	11/23210	0.00331325	0.0311716	0.0100885	Cdh3	1	-1
BP	GO:0048262	determination of dorsal/ventral asymmetry	1/7	11/23210	0.00331325	0.0311716	0.0100885	Sostdc1	1	-1
BP	GO:0048263	determination of dorsal identity	1/7	11/23210	0.00331325	0.0311716	0.0100885	Sostdc1	1	-1
BP	GO:0090281	negative regulation of calcium ion import	1/7	11/23210	0.00331325	0.0311716	0.0100885	Ace	1	-1
BP	GO:0010838	positive regulation of keratinocyte proliferation	1/7	12/23210	0.00361399	0.0311716	0.0100885	Cdh3	1	-1
BP	GO:0071838	cell proliferation in bone marrow	1/7	12/23210	0.00361399	0.0311716	0.0100885	Ace	1	-1
BP	GO:1900376	regulation of secondary metabolite biosynthetic process	1/7	12/23210	0.00361399	0.0311716	0.0100885	Cdh3	1	-1
BP	GO:0043508	negative regulation of JUN kinase activity	1/7	13/23210	0.00391465	0.0311716	0.0100885	Sfrp5	1	-1
BP	GO:0008544	epidermis development	2/7	329/23210	0.00401339	0.0311716	0.0100885	Sostdc1/Cdh3	2	-1.41421
BP	GO:0018119	peptidyl-cysteine S-nitrosylation	1/7	14/23210	0.00421523	0.0311716	0.0100885	Ace	1	-1
BP	GO:0090179	planar cell polarity pathway involved in neural tube closure	1/7	14/23210	0.00421523	0.0311716	0.0100885	Sfrp5	1	-1
BP	GO:0016553	base conversion or substitution editing	1/7	15/23210	0.00451573	0.0311716	0.0100885	Rbm47	1	-1
BP	GO:0017014	protein nitrosylation	1/7	15/23210	0.00451573	0.0311716	0.0100885	Ace	1	-1
BP	GO:0043455	regulation of secondary metabolic process	1/7	15/23210	0.00451573	0.0311716	0.0100885	Cdh3	1	-1
BP	GO:0090178	regulation of establishment of planar polarity involved in neural tube closure	1/7	15/23210	0.00451573	0.0311716	0.0100885	Sfrp5	1	-1
BP	GO:2000095	regulation of Wnt signaling pathway, planar cell polarity pathway	1/7	15/23210	0.00451573	0.0311716	0.0100885	Sfrp5	1	-1
BP	GO:0007178	transmembrane receptor protein serine/threonine kinase signaling pathway	2/7	357/23210	0.00470766	0.0311716	0.0100885	Sostdc1/Sfrp5	2	-1.41421
BP	GO:0060026	convergent extension	1/7	16/23210	0.00481616	0.0311716	0.0100885	Sfrp5	1	-1
BP	GO:0090177	establishment of planar polarity involved in neural tube closure	1/7	16/23210	0.00481616	0.0311716	0.0100885	Sfrp5	1	-1
BP	GO:0097094	craniofacial suture morphogenesis	1/7	16/23210	0.00481616	0.0311716	0.0100885	Frem1	1	-1
BP	GO:0010454	negative regulation of cell fate commitment	1/7	17/23210	0.00511651	0.0311716	0.0100885	Sostdc1	1	-1
BP	GO:0032402	melanosome transport	1/7	17/23210	0.00511651	0.0311716	0.0100885	Cdh3	1	-1
BP	GO:0060562	epithelial tube morphogenesis	2/7	380/23210	0.00531701	0.0311716	0.0100885	Sostdc1/Sfrp5	2	-1.41421
BP	GO:0032401	establishment of melanosome localization	1/7	18/23210	0.00541678	0.0311716	0.0100885	Cdh3	1	-1
BP	GO:0042249	establishment of planar polarity of embryonic epithelium	1/7	18/23210	0.00541678	0.0311716	0.0100885	Sfrp5	1	-1
BP	GO:0051904	pigment granule transport	1/7	18/23210	0.00541678	0.0311716	0.0100885	Cdh3	1	-1
BP	GO:0060572	morphogenesis of an epithelial bud	1/7	18/23210	0.00541678	0.0311716	0.0100885	Sostdc1	1	-1
BP	GO:0051905	establishment of pigment granule localization	1/7	19/23210	0.00571697	0.0311716	0.0100885	Cdh3	1	-1
BP	GO:1905276	regulation of epithelial tube formation	1/7	19/23210	0.00571697	0.0311716	0.0100885	Sfrp5	1	-1
BP	GO:0042178	xenobiotic catabolic process	1/7	20/23210	0.00601709	0.0311716	0.0100885	Pon3	1	-1
BP	GO:0032400	melanosome localization	1/7	21/23210	0.00631713	0.0311716	0.0100885	Cdh3	1	-1
BP	GO:0042438	melanin biosynthetic process	1/7	21/23210	0.00631713	0.0311716	0.0100885	Cdh3	1	-1
BP	GO:0046325	negative regulation of glucose import	1/7	21/23210	0.00631713	0.0311716	0.0100885	Ace	1	-1
BP	GO:0003084	positive regulation of systemic arterial blood pressure	1/7	22/23210	0.00661709	0.0311716	0.0100885	Ace	1	-1
BP	GO:0009404	toxin metabolic process	1/7	22/23210	0.00661709	0.0311716	0.0100885	Pon3	1	-1
BP	GO:0042537	benzene-containing compound metabolic process	1/7	22/23210	0.00661709	0.0311716	0.0100885	Pon3	1	-1
BP	GO:0044851	hair cycle phase	1/7	22/23210	0.00661709	0.0311716	0.0100885	Cdh3	1	-1
BP	GO:0045683	negative regulation of epidermis development	1/7	22/23210	0.00661709	0.0311716	0.0100885	Cdh3	1	-1
BP	GO:0051797	regulation of hair follicle development	1/7	22/23210	0.00661709	0.0311716	0.0100885	Cdh3	1	-1
BP	GO:0051875	pigment granule localization	1/7	22/23210	0.00661709	0.0311716	0.0100885	Cdh3	1	-1
BP	GO:1901889	negative regulation of cell junction assembly	1/7	22/23210	0.00661709	0.0311716	0.0100885	Ace	1	-1
BP	GO:0006582	melanin metabolic process	1/7	23/23210	0.00691697	0.0311716	0.0100885	Cdh3	1	-1
BP	GO:0031954	positive regulation of protein autophosphorylation	1/7	23/23210	0.00691697	0.0311716	0.0100885	Ace	1	-1
BP	GO:0032770	positive regulation of monooxygenase activity	1/7	24/23210	0.00721677	0.0311716	0.0100885	Cdh3	1	-1
BP	GO:0032928	regulation of superoxide anion generation	1/7	24/23210	0.00721677	0.0311716	0.0100885	Pon3	1	-1
BP	GO:0035813	regulation of renal sodium excretion	1/7	24/23210	0.00721677	0.0311716	0.0100885	Ace	1	-1
BP	GO:0031100	animal organ regeneration	1/7	25/23210	0.0075165	0.0311716	0.0100885	Ace	1	-1
BP	GO:0043171	peptide catabolic process	1/7	25/23210	0.0075165	0.0311716	0.0100885	Ace	1	-1
BP	GO:0043567	regulation of insulin-like growth factor receptor signaling pathway	1/7	25/23210	0.0075165	0.0311716	0.0100885	Cdh3	1	-1
BP	GO:0010829	negative regulation of glucose transmembrane transport	1/7	26/23210	0.00781615	0.0311716	0.0100885	Ace	1	-1
BP	GO:0035812	renal sodium excretion	1/7	26/23210	0.00781615	0.0311716	0.0100885	Ace	1	-1
BP	GO:0036342	post-anal tail morphogenesis	1/7	26/23210	0.00781615	0.0311716	0.0100885	Sfrp5	1	-1
BP	GO:0071425	hematopoietic stem cell proliferation	1/7	26/23210	0.00781615	0.0311716	0.0100885	Ace	1	-1
BP	GO:2000050	regulation of non-canonical Wnt signaling pathway	1/7	26/23210	0.00781615	0.0311716	0.0100885	Sfrp5	1	-1
BP	GO:0044550	secondary metabolite biosynthetic process	1/7	27/23210	0.00811572	0.0319855	0.0103519	Cdh3	1	-1
BP	GO:0048820	hair follicle maturation	1/7	28/23210	0.00841522	0.0327802	0.0106091	Cdh3	1	-1
BP	GO:0060571	morphogenesis of an epithelial fold	1/7	29/23210	0.00871464	0.0335564	0.0108603	Sostdc1	1	-1
BP	GO:0044062	regulation of excretion	1/7	30/23210	0.00901398	0.0338964	0.0109704	Ace	1	-1
BP	GO:0042634	regulation of hair cycle	1/7	31/23210	0.00931324	0.0338964	0.0109704	Cdh3	1	-1
BP	GO:0045662	negative regulation of myoblast differentiation	1/7	31/23210	0.00931324	0.0338964	0.0109704	Sostdc1	1	-1
BP	GO:0050482	arachidonic acid secretion	1/7	31/23210	0.00931324	0.0338964	0.0109704	Ace	1	-1
BP	GO:1903963	arachidonate transport	1/7	31/23210	0.00931324	0.0338964	0.0109704	Ace	1	-1
BP	GO:0002446	neutrophil mediated immunity	1/7	32/23210	0.00961242	0.0338964	0.0109704	Ace	1	-1
BP	GO:0010453	regulation of cell fate commitment	1/7	32/23210	0.00961242	0.0338964	0.0109704	Sostdc1	1	-1
BP	GO:0060977	coronary vasculature morphogenesis	1/7	32/23210	0.00961242	0.0338964	0.0109704	Ace	1	-1
BP	GO:0003081	regulation of systemic arterial blood pressure by renin-angiotensin	1/7	33/23210	0.00991153	0.0342054	0.0110704	Ace	1	-1
BP	GO:0010837	regulation of keratinocyte proliferation	1/7	33/23210	0.00991153	0.0342054	0.0110704	Cdh3	1	-1
BP	GO:0031069	hair follicle morphogenesis	1/7	34/23210	0.0102106	0.0342054	0.0110704	Sostdc1	1	-1
BP	GO:0071634	regulation of transforming growth factor beta production	1/7	34/23210	0.0102106	0.0342054	0.0110704	Cdh3	1	-1
BP	GO:0090322	regulation of superoxide metabolic process	1/7	34/23210	0.0102106	0.0342054	0.0110704	Pon3	1	-1
BP	GO:0031424	keratinization	1/7	35/23210	0.0105095	0.0344839	0.0111605	Cdh3	1	-1
BP	GO:0003401	axis elongation	1/7	36/23210	0.0108084	0.0344839	0.0111605	Sfrp5	1	-1
BP	GO:0046329	negative regulation of JNK cascade	1/7	36/23210	0.0108084	0.0344839	0.0111605	Sfrp5	1	-1
BP	GO:0048009	insulin-like growth factor receptor signaling pathway	1/7	36/23210	0.0108084	0.0344839	0.0111605	Cdh3	1	-1
BP	GO:0071604	transforming growth factor beta production	1/7	36/23210	0.0108084	0.0344839	0.0111605	Cdh3	1	-1
BP	GO:0042554	superoxide anion generation	1/7	37/23210	0.0111072	0.0347748	0.0112547	Pon3	1	-1
BP	GO:0060071	Wnt signaling pathway, planar cell polarity pathway	1/7	37/23210	0.0111072	0.0347748	0.0112547	Sfrp5	1	-1
BP	GO:0016339	calcium-dependent cell-cell adhesion via plasma membrane cell adhesion molecules	1/7	38/23210	0.0114059	0.0353245	0.0114326	Cdh3	1	-1
BP	GO:0044331	cell-cell adhesion mediated by cadherin	1/7	39/23210	0.0117046	0.0353245	0.0114326	Cdh3	1	-1
BP	GO:0048730	epidermis morphogenesis	1/7	39/23210	0.0117046	0.0353245	0.0114326	Sostdc1	1	-1
BP	GO:0090175	regulation of establishment of planar polarity	1/7	39/23210	0.0117046	0.0353245	0.0114326	Sfrp5	1	-1
BP	GO:0060603	mammary gland duct morphogenesis	1/7	40/23210	0.0120031	0.0355845	0.0115167	Sostdc1	1	-1
BP	GO:0098801	regulation of renal system process	1/7	40/23210	0.0120031	0.0355845	0.0115167	Ace	1	-1
BP	GO:0033059	cellular pigmentation	1/7	41/23210	0.0123016	0.0358351	0.0115979	Cdh3	1	-1
BP	GO:0038083	peptidyl-tyrosine autophosphorylation	1/7	41/23210	0.0123016	0.0358351	0.0115979	Ace	1	-1
BP	GO:0032768	regulation of monooxygenase activity	1/7	42/23210	0.0126	0.036388	0.0117768	Cdh3	1	-1
BP	GO:0032873	negative regulation of stress-activated MAPK cascade	1/7	44/23210	0.0131966	0.0365361	0.0118247	Sfrp5	1	-1
BP	GO:0043616	keratinocyte proliferation	1/7	44/23210	0.0131966	0.0365361	0.0118247	Cdh3	1	-1
BP	GO:0051898	negative regulation of protein kinase B signaling	1/7	44/23210	0.0131966	0.0365361	0.0118247	Sfrp5	1	-1
BP	GO:0061098	positive regulation of protein tyrosine kinase activity	1/7	44/23210	0.0131966	0.0365361	0.0118247	Ace	1	-1
BP	GO:0070303	negative regulation of stress-activated protein kinase signaling cascade	1/7	44/23210	0.0131966	0.0365361	0.0118247	Sfrp5	1	-1
BP	GO:0031952	regulation of protein autophosphorylation	1/7	45/23210	0.0134948	0.0369649	0.0119635	Ace	1	-1
BP	GO:0018198	peptidyl-cysteine modification	1/7	46/23210	0.0137929	0.0369649	0.0119635	Ace	1	-1
BP	GO:0090279	regulation of calcium ion import	1/7	46/23210	0.0137929	0.0369649	0.0119635	Ace	1	-1
BP	GO:0098754	detoxification	1/7	46/23210	0.0137929	0.0369649	0.0119635	Pon3	1	-1
BP	GO:0001990	regulation of systemic arterial blood pressure by hormone	1/7	47/23210	0.0140909	0.037079	0.0120004	Ace	1	-1
BP	GO:0032309	icosanoid secretion	1/7	47/23210	0.0140909	0.037079	0.0120004	Ace	1	-1
BP	GO:0042755	eating behavior	1/7	48/23210	0.0143889	0.037079	0.0120004	Ace	1	-1
BP	GO:0044848	biological phase	1/7	48/23210	0.0143889	0.037079	0.0120004	Cdh3	1	-1
BP	GO:0050435	amyloid-beta metabolic process	1/7	48/23210	0.0143889	0.037079	0.0120004	Ace	1	-1
BP	GO:0046189	phenol-containing compound biosynthetic process	1/7	50/23210	0.0149845	0.0379925	0.0122961	Cdh3	1	-1
BP	GO:0051353	positive regulation of oxidoreductase activity	1/7	51/23210	0.0152822	0.0379925	0.0122961	Cdh3	1	-1
BP	GO:0001895	retina homeostasis	1/7	52/23210	0.0155799	0.0379925	0.0122961	Cdh3	1	-1
BP	GO:0046148	pigment biosynthetic process	1/7	52/23210	0.0155799	0.0379925	0.0122961	Cdh3	1	-1
BP	GO:0030514	negative regulation of BMP signaling pathway	1/7	53/23210	0.0158774	0.0379925	0.0122961	Sostdc1	1	-1
BP	GO:0045777	positive regulation of blood pressure	1/7	53/23210	0.0158774	0.0379925	0.0122961	Ace	1	-1
BP	GO:0048546	digestive tract morphogenesis	1/7	53/23210	0.0158774	0.0379925	0.0122961	Sfrp5	1	-1
BP	GO:0055078	sodium ion homeostasis	1/7	53/23210	0.0158774	0.0379925	0.0122961	Ace	1	-1
BP	GO:0071715	icosanoid transport	1/7	53/23210	0.0158774	0.0379925	0.0122961	Ace	1	-1
BP	GO:1901571	fatty acid derivative transport	1/7	53/23210	0.0158774	0.0379925	0.0122961	Ace	1	-1
BP	GO:0003044	regulation of systemic arterial blood pressure mediated by a chemical signal	1/7	55/23210	0.0164723	0.0391364	0.0126663	Ace	1	-1
BP	GO:0007588	excretion	1/7	56/23210	0.0167697	0.0392856	0.0127146	Ace	1	-1
BP	GO:0035567	non-canonical Wnt signaling pathway	1/7	56/23210	0.0167697	0.0392856	0.0127146	Sfrp5	1	-1
BP	GO:0001736	establishment of planar polarity	1/7	57/23210	0.0170669	0.0395712	0.012807	Sfrp5	1	-1
BP	GO:0007164	establishment of tissue polarity	1/7	58/23210	0.0173641	0.0395712	0.012807	Sfrp5	1	-1
BP	GO:0015909	long-chain fatty acid transport	1/7	58/23210	0.0173641	0.0395712	0.012807	Ace	1	-1
BP	GO:0060443	mammary gland morphogenesis	1/7	58/23210	0.0173641	0.0395712	0.012807	Sostdc1	1	-1
BP	GO:0048286	lung alveolus development	1/7	61/23210	0.0182552	0.0413208	0.0133733	Ace	1	-1
BP	GO:0045661	regulation of myoblast differentiation	1/7	63/23210	0.0188488	0.0423782	0.0137155	Sostdc1	1	-1
BP	GO:0051926	negative regulation of calcium ion transport	1/7	64/23210	0.0191455	0.0427584	0.0138385	Ace	1	-1
BP	GO:0042440	pigment metabolic process	1/7	65/23210	0.0194422	0.0431333	0.0139599	Cdh3	1	-1
BP	GO:0046324	regulation of glucose import	1/7	66/23210	0.0197387	0.0435031	0.0140796	Ace	1	-1
BP	GO:0006801	superoxide metabolic process	1/7	67/23210	0.0200352	0.0435831	0.0141055	Pon3	1	-1
BP	GO:2000378	negative regulation of reactive oxygen species metabolic process	1/7	67/23210	0.0200352	0.0435831	0.0141055	Pon3	1	-1
BP	GO:1904888	cranial skeletal system development	1/7	68/23210	0.0203316	0.0439426	0.0142218	Frem1	1	-1
BP	GO:0043407	negative regulation of MAP kinase activity	1/7	69/23210	0.020628	0.0442972	0.0143366	Sfrp5	1	-1
BP	GO:0046323	glucose import	1/7	75/23210	0.0224043	0.0475029	0.0153741	Ace	1	-1
BP	GO:0061097	regulation of protein tyrosine kinase activity	1/7	75/23210	0.0224043	0.0475029	0.0153741	Ace	1	-1
BP	GO:0001738	morphogenesis of a polarized epithelium	1/7	77/23210	0.0229958	0.0481475	0.0155827	Sfrp5	1	-1
BP	GO:0061180	mammary gland epithelium development	1/7	77/23210	0.0229958	0.0481475	0.0155827	Sostdc1	1	-1
BP	GO:0060976	coronary vasculature development	1/7	78/23210	0.0232915	0.0484636	0.015685	Ace	1	-1
BP	GO:0045682	regulation of epidermis development	1/7	80/23210	0.0238825	0.0493867	0.0159838	Cdh3	1	-1
BP	GO:1901888	regulation of cell junction assembly	1/7	83/23210	0.0247685	0.0509046	0.016475	Ace	1	-1
BP	GO:0014910	regulation of smooth muscle cell migration	1/7	85/23210	0.0253588	0.0511344	0.0165494	Ace	1	-1
BP	GO:0051341	regulation of oxidoreductase activity	1/7	85/23210	0.0253588	0.0511344	0.0165494	Cdh3	1	-1
BP	GO:0010827	regulation of glucose transmembrane transport	1/7	86/23210	0.0256538	0.0511344	0.0165494	Ace	1	-1
BP	GO:0015908	fatty acid transport	1/7	86/23210	0.0256538	0.0511344	0.0165494	Ace	1	-1
BP	GO:0070509	calcium ion import	1/7	86/23210	0.0256538	0.0511344	0.0165494	Ace	1	-1
BP	GO:0042475	odontogenesis of dentin-containing tooth	1/7	87/23210	0.0259488	0.0511344	0.0165494	Sostdc1	1	-1
BP	GO:0072091	regulation of stem cell proliferation	1/7	87/23210	0.0259488	0.0511344	0.0165494	Ace	1	-1
BP	GO:0014909	smooth muscle cell migration	1/7	92/23210	0.0274224	0.0536714	0.0173705	Ace	1	-1
BP	GO:0043506	regulation of JUN kinase activity	1/7	93/23210	0.0277169	0.0536714	0.0173705	Sfrp5	1	-1
BP	GO:0045445	myoblast differentiation	1/7	93/23210	0.0277169	0.0536714	0.0173705	Sostdc1	1	-1
BP	GO:0002444	myeloid leukocyte mediated immunity	1/7	97/23210	0.0288941	0.0556294	0.0180042	Ace	1	-1
BP	GO:0042310	vasoconstriction	1/7	101/23210	0.0300701	0.0569119	0.0184192	Ace	1	-1
BP	GO:0090263	positive regulation of canonical Wnt signaling pathway	1/7	101/23210	0.0300701	0.0569119	0.0184192	Cdh3	1	-1
BP	GO:0050886	endocrine process	1/7	102/23210	0.0303639	0.0569119	0.0184192	Ace	1	-1
BP	GO:0009953	dorsal/ventral pattern formation	1/7	103/23210	0.0306576	0.0569119	0.0184192	Sostdc1	1	-1
BP	GO:0043473	pigmentation	1/7	105/23210	0.0312448	0.0569119	0.0184192	Cdh3	1	-1
BP	GO:0014812	muscle cell migration	1/7	106/23210	0.0315383	0.0569119	0.0184192	Ace	1	-1
BP	GO:0032091	negative regulation of protein binding	1/7	106/23210	0.0315383	0.0569119	0.0184192	Ace	1	-1
BP	GO:0003014	renal system process	1/7	107/23210	0.0318317	0.0569119	0.0184192	Ace	1	-1
BP	GO:0097756	negative regulation of blood vessel diameter	1/7	107/23210	0.0318317	0.0569119	0.0184192	Ace	1	-1
BP	GO:1904659	glucose transmembrane transport	1/7	108/23210	0.0321251	0.0569119	0.0184192	Ace	1	-1
BP	GO:0008645	hexose transmembrane transport	1/7	109/23210	0.0324184	0.0569119	0.0184192	Ace	1	-1
BP	GO:0018958	phenol-containing compound metabolic process	1/7	109/23210	0.0324184	0.0569119	0.0184192	Cdh3	1	-1
BP	GO:0032092	positive regulation of protein binding	1/7	109/23210	0.0324184	0.0569119	0.0184192	Ace	1	-1
BP	GO:0001843	neural tube closure	1/7	110/23210	0.0327115	0.0569119	0.0184192	Sfrp5	1	-1
BP	GO:0007156	homophilic cell adhesion via plasma membrane adhesion molecules	1/7	110/23210	0.0327115	0.0569119	0.0184192	Cdh3	1	-1
BP	GO:0015749	monosaccharide transmembrane transport	1/7	111/23210	0.0330047	0.0569119	0.0184192	Ace	1	-1
BP	GO:0060606	tube closure	1/7	111/23210	0.0330047	0.0569119	0.0184192	Sfrp5	1	-1
BP	GO:0071901	negative regulation of protein serine/threonine kinase activity	1/7	111/23210	0.0330047	0.0569119	0.0184192	Sfrp5	1	-1
BP	GO:0006805	xenobiotic metabolic process	1/7	112/23210	0.0332977	0.0569119	0.0184192	Pon3	1	-1
BP	GO:0034219	carbohydrate transmembrane transport	1/7	112/23210	0.0332977	0.0569119	0.0184192	Ace	1	-1
BP	GO:0072329	monocarboxylic acid catabolic process	1/7	112/23210	0.0332977	0.0569119	0.0184192	Pon3	1	-1
BP	GO:1905330	regulation of morphogenesis of an epithelium	1/7	112/23210	0.0332977	0.0569119	0.0184192	Sfrp5	1	-1
BP	GO:0090101	negative regulation of transmembrane receptor protein serine/threonine kinase signaling pathway	1/7	113/23210	0.0335907	0.0571212	0.018487	Sostdc1	1	-1
BP	GO:0014020	primary neural tube formation	1/7	117/23210	0.0347618	0.058716	0.0190032	Sfrp5	1	-1
BP	GO:0042476	odontogenesis	1/7	118/23210	0.0350544	0.058716	0.0190032	Sostdc1	1	-1
BP	GO:0060349	bone morphogenesis	1/7	118/23210	0.0350544	0.058716	0.0190032	Frem1	1	-1
BP	GO:0003073	regulation of systemic arterial blood pressure	1/7	119/23210	0.0353469	0.0589114	0.0190664	Ace	1	-1
BP	GO:0046717	acid secretion	1/7	121/23210	0.0359317	0.0592961	0.0191909	Ace	1	-1
BP	GO:0048565	digestive tract development	1/7	121/23210	0.0359317	0.0592961	0.0191909	Sfrp5	1	-1
BP	GO:0007631	feeding behavior	1/7	125/23210	0.0371003	0.0609246	0.0197179	Ace	1	-1
BP	GO:0034332	adherens junction organization	1/7	126/23210	0.0373923	0.0611045	0.0197762	Cdh3	1	-1
BP	GO:0048640	negative regulation of developmental growth	1/7	127/23210	0.0376842	0.0612826	0.0198338	Sfrp5	1	-1
BP	GO:0045995	regulation of embryonic development	1/7	129/23210	0.0382678	0.0619309	0.0200436	Sfrp5	1	-1
BP	GO:0001841	neural tube formation	1/7	132/23210	0.0391426	0.0624789	0.020221	Sfrp5	1	-1
BP	GO:0030177	positive regulation of Wnt signaling pathway	1/7	132/23210	0.0391426	0.0624789	0.020221	Cdh3	1	-1
BP	GO:0009855	determination of bilateral symmetry	1/7	133/23210	0.039434	0.0624789	0.020221	Sostdc1	1	-1
BP	GO:0034763	negative regulation of transmembrane transport	1/7	133/23210	0.039434	0.0624789	0.020221	Ace	1	-1
BP	GO:0009799	specification of symmetry	1/7	134/23210	0.0397254	0.0624789	0.020221	Sostdc1	1	-1
BP	GO:0055123	digestive system development	1/7	134/23210	0.0397254	0.0624789	0.020221	Sfrp5	1	-1
BP	GO:0009451	RNA modification	1/7	138/23210	0.0408901	0.0640102	0.0207166	Rbm47	1	-1
BP	GO:0030216	keratinocyte differentiation	1/7	139/23210	0.0411811	0.0641659	0.020767	Cdh3	1	-1
BP	GO:0072089	stem cell proliferation	1/7	140/23210	0.041472	0.06432	0.0208169	Ace	1	-1
BP	GO:0050729	positive regulation of inflammatory response	1/7	142/23210	0.0420536	0.0647733	0.0209635	Ace	1	-1
BP	GO:0019233	sensory perception of pain	1/7	143/23210	0.0423443	0.0647733	0.0209635	Ace	1	-1
BP	GO:0090288	negative regulation of cellular response to growth factor stimulus	1/7	143/23210	0.0423443	0.0647733	0.0209635	Sostdc1	1	-1
BP	GO:0031099	regeneration	1/7	145/23210	0.0429255	0.0653638	0.0211547	Ace	1	-1
BP	GO:0008643	carbohydrate transport	1/7	147/23210	0.0435063	0.0659485	0.0213439	Ace	1	-1
BP	GO:0055067	monovalent inorganic cation homeostasis	1/7	148/23210	0.0437966	0.0660895	0.0213895	Ace	1	-1
BP	GO:0015718	monocarboxylic acid transport	1/7	150/23210	0.044377	0.0663674	0.0214795	Ace	1	-1
BP	GO:0022612	gland morphogenesis	1/7	150/23210	0.044377	0.0663674	0.0214795	Sostdc1	1	-1
BP	GO:0042737	drug catabolic process	1/7	152/23210	0.0449571	0.0669362	0.0216635	Ace	1	-1
BP	GO:0001838	embryonic epithelial tube formation	1/7	154/23210	0.0455369	0.0674994	0.0218458	Sfrp5	1	-1
BP	GO:0051896	regulation of protein kinase B signaling	1/7	155/23210	0.0458267	0.0676297	0.021888	Sfrp5	1	-1
BP	GO:0071466	cellular response to xenobiotic stimulus	1/7	157/23210	0.046406	0.0681843	0.0220675	Pon3	1	-1
BP	GO:0002244	hematopoietic progenitor cell differentiation	1/7	158/23210	0.0466956	0.0683102	0.0221082	Rbm47	1	-1
BP	GO:0043433	negative regulation of DNA-binding transcription factor activity	1/7	160/23210	0.0472745	0.0688563	0.022285	Sfrp5	1	-1
BP	GO:0072175	epithelial tube formation	1/7	161/23210	0.0475638	0.0689778	0.0223243	Sfrp5	1	-1
BP	GO:0030879	mammary gland development	1/7	163/23210	0.0481423	0.0695157	0.0224984	Sostdc1	1	-1
BP	GO:0043271	negative regulation of ion transport	1/7	171/23210	0.050453	0.0718278	0.0232467	Ace	1	-1
BP	GO:0043409	negative regulation of MAPK cascade	1/7	171/23210	0.050453	0.0718278	0.0232467	Sfrp5	1	-1
BP	GO:0035296	regulation of tube diameter	1/7	173/23210	0.0510299	0.0718278	0.0232467	Ace	1	-1
BP	GO:0050880	regulation of blood vessel size	1/7	173/23210	0.0510299	0.0718278	0.0232467	Ace	1	-1
BP	GO:0051100	negative regulation of binding	1/7	173/23210	0.0510299	0.0718278	0.0232467	Ace	1	-1
BP	GO:0097746	regulation of blood vessel diameter	1/7	173/23210	0.0510299	0.0718278	0.0232467	Ace	1	-1
BP	GO:0035150	regulation of tube size	1/7	174/23210	0.0513183	0.0719315	0.0232803	Ace	1	-1
BP	GO:0035148	tube formation	1/7	176/23210	0.0518948	0.0724364	0.0234437	Sfrp5	1	-1
BP	GO:0016331	morphogenesis of embryonic epithelium	1/7	182/23210	0.0536224	0.0745373	0.0241236	Sfrp5	1	-1
BP	GO:0043491	protein kinase B signaling	1/7	186/23210	0.0547727	0.0758216	0.0245393	Sfrp5	1	-1
BP	GO:0046328	regulation of JNK cascade	1/7	188/23210	0.0553473	0.0763019	0.0246947	Sfrp5	1	-1
BP	GO:0071695	anatomical structure maturation	1/7	190/23210	0.0559217	0.0767778	0.0248487	Cdh3	1	-1
BP	GO:0021915	neural tube development	1/7	191/23210	0.0562088	0.0768569	0.0248744	Sfrp5	1	-1
BP	GO:0006469	negative regulation of protein kinase activity	1/7	194/23210	0.0570696	0.0777167	0.0251526	Sfrp5	1	-1
BP	GO:0050731	positive regulation of peptidyl-tyrosine phosphorylation	1/7	195/23210	0.0573564	0.077791	0.0251767	Ace	1	-1
BP	GO:0050679	positive regulation of epithelial cell proliferation	1/7	199/23210	0.0585027	0.0784636	0.0253943	Cdh3	1	-1
BP	GO:0008217	regulation of blood pressure	1/7	200/23210	0.0587891	0.0784636	0.0253943	Ace	1	-1
BP	GO:0032388	positive regulation of intracellular transport	1/7	200/23210	0.0587891	0.0784636	0.0253943	Cdh3	1	-1
BP	GO:2000377	regulation of reactive oxygen species metabolic process	1/7	200/23210	0.0587891	0.0784636	0.0253943	Pon3	1	-1
BP	GO:0007254	JNK cascade	1/7	202/23210	0.0593617	0.0786015	0.025439	Sfrp5	1	-1
BP	GO:0098742	cell-cell adhesion via plasma-membrane adhesion molecules	1/7	202/23210	0.0593617	0.0786015	0.025439	Cdh3	1	-1
BP	GO:0003018	vascular process in circulatory system	1/7	203/23210	0.0596479	0.0786695	0.025461	Ace	1	-1
BP	GO:0007160	cell-matrix adhesion	1/7	204/23210	0.059934	0.0787368	0.0254828	Frem1	1	-1
BP	GO:0051099	positive regulation of binding	1/7	205/23210	0.06022	0.0788036	0.0255044	Ace	1	-1
BP	GO:2000027	regulation of animal organ morphogenesis	1/7	209/23210	0.0613634	0.0799873	0.0258875	Sfrp5	1	-1
BP	GO:0060047	heart contraction	1/7	211/23210	0.0619347	0.0802275	0.0259652	Ace	1	-1
BP	GO:0009913	epidermal cell differentiation	1/7	213/23210	0.0625056	0.0802275	0.0259652	Cdh3	1	-1
BP	GO:0016054	organic acid catabolic process	1/7	213/23210	0.0625056	0.0802275	0.0259652	Pon3	1	-1
BP	GO:0046395	carboxylic acid catabolic process	1/7	213/23210	0.0625056	0.0802275	0.0259652	Pon3	1	-1
BP	GO:0033673	negative regulation of kinase activity	1/7	214/23210	0.062791	0.0802862	0.0259842	Sfrp5	1	-1
BP	GO:0030324	lung development	1/7	219/23210	0.0642167	0.0817969	0.0264732	Ace	1	-1
BP	GO:0003015	heart process	1/7	221/23210	0.0647864	0.0822101	0.0266069	Ace	1	-1
BP	GO:0030323	respiratory tube development	1/7	222/23210	0.0650712	0.0822598	0.026623	Ace	1	-1
BP	GO:1901617	organic hydroxy compound biosynthetic process	1/7	229/23210	0.0670625	0.0842646	0.0272718	Cdh3	1	-1
BP	GO:0060348	bone development	1/7	231/23210	0.0676307	0.0842646	0.0272718	Frem1	1	-1
BP	GO:0001894	tissue homeostasis	1/7	232/23210	0.0679148	0.0842646	0.0272718	Cdh3	1	-1
BP	GO:0009410	response to xenobiotic stimulus	1/7	232/23210	0.0679148	0.0842646	0.0272718	Pon3	1	-1
BP	GO:0032872	regulation of stress-activated MAPK cascade	1/7	232/23210	0.0679148	0.0842646	0.0272718	Sfrp5	1	-1
BP	GO:0070302	regulation of stress-activated protein kinase signaling cascade	1/7	234/23210	0.0684826	0.0846556	0.0273984	Sfrp5	1	-1
BP	GO:0043393	regulation of protein binding	1/7	240/23210	0.0701843	0.0861236	0.0278735	Ace	1	-1
BP	GO:0046777	protein autophosphorylation	1/7	240/23210	0.0701843	0.0861236	0.0278735	Ace	1	-1
BP	GO:0051348	negative regulation of transferase activity	1/7	246/23210	0.0718833	0.0878866	0.028444	Sfrp5	1	-1
BP	GO:0060541	respiratory system development	1/7	251/23210	0.0732972	0.0892893	0.028898	Ace	1	-1
BP	GO:0051403	stress-activated MAPK cascade	1/7	257/23210	0.0749913	0.0907072	0.0293569	Sfrp5	1	-1
BP	GO:0045926	negative regulation of growth	1/7	258/23210	0.0752734	0.0907072	0.0293569	Sfrp5	1	-1
BP	GO:0051650	establishment of vesicle localization	1/7	258/23210	0.0752734	0.0907072	0.0293569	Cdh3	1	-1
BP	GO:0001818	negative regulation of cytokine production	1/7	259/23210	0.0755554	0.0907207	0.0293613	Cdh3	1	-1
BP	GO:0051048	negative regulation of secretion	1/7	261/23210	0.0761193	0.0910713	0.0294748	Ace	1	-1
BP	GO:0048705	skeletal system morphogenesis	1/7	262/23210	0.0764011	0.0910831	0.0294786	Frem1	1	-1
BP	GO:0050730	regulation of peptidyl-tyrosine phosphorylation	1/7	263/23210	0.0766828	0.0910948	0.0294824	Ace	1	-1
BP	GO:0060560	developmental growth involved in morphogenesis	1/7	270/23210	0.0786529	0.093105	0.030133	Sfrp5	1	-1
BP	GO:0051924	regulation of calcium ion transport	1/7	272/23210	0.0792151	0.0934403	0.0302415	Ace	1	-1
BP	GO:0051648	vesicle localization	1/7	277/23210	0.0806193	0.0947631	0.0306696	Cdh3	1	-1
BP	GO:0001822	kidney development	1/7	281/23210	0.0817414	0.0957461	0.0309877	Ace	1	-1
BP	GO:0045165	cell fate commitment	1/7	284/23210	0.0825822	0.0963939	0.0311974	Sostdc1	1	-1
BP	GO:0072593	reactive oxygen species metabolic process	1/7	288/23210	0.0837022	0.097362	0.0315107	Pon3	1	-1
BP	GO:0031098	stress-activated protein kinase signaling cascade	1/7	290/23210	0.0842618	0.0976737	0.0316116	Sfrp5	1	-1
BP	GO:0043405	regulation of MAP kinase activity	1/7	295/23210	0.0856594	0.0989514	0.0320251	Sfrp5	1	-1
CC	GO:0097225	sperm midpiece	1/7	27/23436	0.00803772	0.0847513	0.0477921	Ace	1	-1
CC	GO:0016342	catenin complex	1/7	28/23436	0.00833435	0.0847513	0.0477921	Cdh3	1	-1
CC	GO:0009925	basal plasma membrane	1/7	43/23436	0.0127746	0.0847513	0.0477921	Ace	1	-1
CC	GO:0045178	basal part of cell	1/7	66/23436	0.01955	0.0847513	0.0477921	Ace	1	-1
CC	GO:0031526	brush border membrane	1/7	74/23436	0.0218973	0.0847513	0.0477921	Ace	1	-1
CC	GO:0070062	extracellular exosome	1/7	90/23436	0.0265774	0.0847513	0.0477921	Ace	1	-1
CC	GO:1903561	extracellular vesicle	1/7	98/23436	0.0289102	0.0847513	0.0477921	Ace	1	-1
CC	GO:0005604	basement membrane	1/7	107/23436	0.0315289	0.0847513	0.0477921	Frem1	1	-1
CC	GO:0005913	cell-cell adherens junction	1/7	112/23436	0.0329812	0.0847513	0.0477921	Cdh3	1	-1
CC	GO:0043230	extracellular organelle	1/7	113/23436	0.0332714	0.0847513	0.0477921	Ace	1	-1
CC	GO:0036126	sperm flagellum	1/7	119/23436	0.0350111	0.0847513	0.0477921	Ace	1	-1
CC	GO:0097729	9+2 motile cilium	1/7	126/23436	0.0370375	0.0847513	0.0477921	Ace	1	-1
CC	GO:0005903	brush border	1/7	134/23436	0.0393488	0.0847513	0.0477921	Ace	1	-1
MF	GO:0008239	dipeptidyl-peptidase activity	1/7	11/22710	0.0033861	0.0272652	0.0123001	Ace	1	-1
MF	GO:0031404	chloride ion binding	1/7	11/22710	0.0033861	0.0272652	0.0123001	Ace	1	-1
MF	GO:0036122	BMP binding	1/7	12/22710	0.00369344	0.0272652	0.0123001	Sostdc1	1	-1
MF	GO:0016805	dipeptidase activity	1/7	15/22710	0.00461497	0.0272652	0.0123001	Ace	1	-1
MF	GO:0004675	transmembrane receptor protein serine/threonine kinase activity	1/7	17/22710	0.00522892	0.0272652	0.0123001	Sostdc1	1	-1
MF	GO:0031434	mitogen-activated protein kinase kinase binding	1/7	19/22710	0.00584254	0.0272652	0.0123001	Ace	1	-1
MF	GO:0051019	mitogen-activated protein kinase binding	1/7	34/22710	0.0104344	0.0377594	0.0170343	Ace	1	-1
MF	GO:0017147	Wnt-protein binding	1/7	36/22710	0.0110453	0.0377594	0.0170343	Sfrp5	1	-1
MF	GO:0004180	carboxypeptidase activity	1/7	42/22710	0.0128759	0.0377594	0.0170343	Ace	1	-1
MF	GO:0004177	aminopeptidase activity	1/7	44/22710	0.0134855	0.0377594	0.0170343	Ace	1	-1
MF	GO:0008235	metalloexopeptidase activity	1/7	52/22710	0.0159206	0.0405251	0.018282	Ace	1	-1
MF	GO:0045296	cadherin binding	1/7	67/22710	0.0204725	0.0477691	0.02155	Cdh3	1	-1
MF	GO:0019199	transmembrane receptor protein kinase activity	1/7	77/22710	0.0234971	0.050609	0.0228311	Sostdc1	1	-1
MF	GO:0008238	exopeptidase activity	1/7	102/22710	0.0310235	0.0620469	0.0279911	Ace	1	-1
MF	GO:0019955	cytokine binding	1/7	129/22710	0.0390961	0.0729794	0.032923	Sostdc1	1	-1
MF	GO:0052689	carboxylic ester hydrolase activity	1/7	156/22710	0.047111	0.0824442	0.0371929	Pon3	1	-1
MF	GO:0008237	metallopeptidase activity	1/7	175/22710	0.0527167	0.0868275	0.0391703	Ace	1	-1
MF	GO:0008236	serine-type peptidase activity	1/7	204/22710	0.0612183	0.0923668	0.0416692	Ace	1	-1
MF	GO:0017171	serine hydrolase activity	1/7	209/22710	0.0626774	0.0923668	0.0416692	Ace	1	-1
MF	GO:0050839	cell adhesion molecule binding	1/7	241/22710	0.0719701	0.0984833	0.0444285	Cdh3	1	-1
MF	GO:0016791	phosphatase activity	1/7	265/22710	0.0788877	0.0984833	0.0444285	Pon3	1	-1
MF	GO:0030246	carbohydrate binding	1/7	270/22710	0.0803233	0.0984833	0.0444285	Frem1	1	-1
MF	GO:0003729	mRNA binding	1/7	272/22710	0.080897	0.0984833	0.0444285	Rbm47	1	-1
KEGG	mmu04614	Renin-angiotensin system	1/4	37/8910	0.0165101	0.0636329	0.0191377	Ace	1	-1
KEGG	mmu04924	Renin secretion	1/4	76/8910	0.0336905	0.0636329	0.0191377	Ace	1	-1
KEGG	mmu04512	ECM-receptor interaction	1/4	88/8910	0.0389312	0.0636329	0.0191377	Frem1	1	-1
KEGG	mmu05410	Hypertrophic cardiomyopathy	1/4	91/8910	0.040238	0.0636329	0.0191377	Ace	1	-1
KEGG	mmu05142	Chagas disease	1/4	103/8910	0.0454521	0.0636329	0.0191377	Ace	1	-1
KEGG	mmu04310	Wnt signaling pathway	1/4	162/8910	0.0707793	0.0762915	0.0229448	Sfrp5	1	-1
KEGG	mmu04514	Cell adhesion molecules	1/4	175/8910	0.0762915	0.0762915	0.0229448	Cdh3	1	-1
